# Supplementary material for: Identifying key transcription factors and immune infiltration in non-small-cell lung cancer using weighted correlation network and Cox regression analyses
Source: Front Oncol. 2023 May 1;13:1112020. doi: 10.3389/fonc.2023.1112020 (PMC10183566; doi:10.3389/fonc.2023.1112020)
Supplement: Supplementary file 1 [file Table_1.xlsx]

## Sheet: Difference_expression_TF_gene
	logFC	AveExpr	t	P.Value	adj.P.Val	B	v	g	name
UHRF1	3.9203	8.24569	24.3757	7.57606e-105	4.65078e-102	228.465	104.121	up	UHRF1
E2F8	3.53977	6.8671	24.3722	8.01168e-105	4.77355e-102	228.409	104.096	up	E2F8
MYBL2	4.69173	9.83426	22.6937	1.7655e-93	4.20772e-91	202.395	92.7531	up	MYBL2
EZH2	3.05457	8.5853	22.0343	4.23813e-89	7.46574e-87	192.35	88.3728	up	EZH2
CENPA	4.08124	6.97609	20.8821	1.45318e-81	1.77341e-79	175.072	80.8377	up	CENPA
FOXM1	4.05839	9.91174	20.8109	4.19233e-81	4.93769e-79	174.017	80.3775	up	FOXM1
OTX1	4.03271	6.09853	19.6157	1.755e-73	1.44523e-71	156.543	72.7557	up	OTX1
E2F2	2.76839	7.21758	18.8361	1.2646e-68	8.26396e-67	145.408	67.898	up	E2F2
TFAP2A	4.74732	8.24755	18.6529	1.69511e-67	1.04694e-65	142.825	66.7708	up	TFAP2A
BRIP1	3.1746	6.58015	18.5876	4.26412e-67	2.5863e-65	141.906	66.3702	up	BRIP1
PTTG1	2.7303	8.94194	18.3942	6.48364e-66	3.75273e-64	139.198	65.1882	up	PTTG1
RAD51	3.01202	7.34198	18.257	4.43085e-65	2.52845e-63	137.285	64.3535	up	RAD51
HMGA1	2.3633	12.0698	18.1967	1.02857e-64	5.78797e-63	136.447	63.9878	up	HMGA1
TFAP4	1.58788	8.27385	17.8117	2.15038e-62	1.11698e-60	131.13	61.6675	up	TFAP4
ETV4	3.47571	9.05487	17.1641	1.49519e-58	6.62792e-57	122.326	57.8253	up	ETV4
SIX4	2.32156	8.31932	16.9935	1.49087e-57	6.35834e-56	120.038	56.8266	up	SIX4
PITX1	5.77649	8.14379	16.3213	1.12975e-53	4.01519e-52	111.152	52.947	up	PITX1
E2F3	1.4387	9.18175	16.2943	1.61091e-53	5.67545e-52	110.799	52.7929	up	E2F3
MCM2	2.60544	10.5504	16.2782	1.98757e-53	6.96612e-52	110.59	52.7017	up	MCM2
ILF2	1.18852	12.2314	15.9249	1.98165e-51	6.46445e-50	106.013	50.703	up	ILF2
CRABP2	4.42515	10.0788	15.4476	8.99593e-49	2.58863e-47	99.9292	48.046	up	CRABP2
SALL4	3.18395	5.02626	15.4258	1.18516e-48	3.38155e-47	99.655	47.9262	up	SALL4
HDGF	1.09237	13.0437	15.2779	7.7009e-48	2.10249e-46	97.7944	47.1135	up	HDGF
CBX8	1.38904	7.52532	15.1741	2.84197e-47	7.57535e-46	96.4962	46.5464	up	CBX8
ZC3H8	1.54183	7.14146	15.1127	6.13567e-47	1.60176e-45	95.7311	46.2121	up	ZC3H8
ENO1	1.27726	15.2508	15.0046	2.36671e-46	5.94112e-45	94.3891	45.6259	up	ENO1
GRHL3	5.02058	6.41633	14.9283	6.11322e-46	1.49748e-44	93.4458	45.2137	up	GRHL3
E2F7	3.47142	6.81084	14.6901	1.16128e-44	2.65822e-43	90.5193	43.9351	up	E2F7
PARP1	1.09761	12.0312	14.3332	9.01217e-43	1.89386e-41	86.1947	42.0452	up	PARP1
NME2	1.31451	12.9263	14.0556	2.52973e-41	4.88534e-40	82.8813	40.5969	up	NME2
KDM5B	1.099	11.2171	13.8776	2.09723e-40	3.85533e-39	80.7801	39.6784	up	KDM5B
PREB	0.864346	10.5601	13.8032	5.04816e-40	9.11458e-39	79.9075	39.2969	up	PREB
HDAC1	1.00595	11.5861	13.4913	1.93768e-38	3.21487e-37	76.2845	37.7127	up	HDAC1
TTF2	1.32696	8.71215	13.439	3.55456e-38	5.78845e-37	75.6819	37.4492	up	TTF2
DNMT3A	1.19104	9.51734	13.4339	3.76899e-38	6.12779e-37	75.6238	37.4238	up	DNMT3A
TCF3	1.17831	10.7463	13.2632	2.69298e-37	4.19327e-36	73.6711	36.5698	up	TCF3
ZFP64	1.17301	9.00451	13.173	7.5505e-37	1.14575e-35	72.6474	36.122	up	ZFP64
ZNF692	1.59011	8.85304	13.1271	1.27403e-36	1.9118e-35	72.128	35.8948	up	ZNF692
ARNTL2	3.11235	7.81075	13.1115	1.52049e-36	2.27658e-35	71.9524	35.818	up	ARNTL2
PRMT3	1.12368	8.57553	13.0989	1.75526e-36	2.62422e-35	71.8098	35.7557	up	PRMT3
FBXL19	1.31843	9.0597	12.8858	1.94806e-35	2.74627e-34	69.4205	34.7104	up	FBXL19
ZNF695	3.45635	4.39337	12.8658	2.44009e-35	3.42322e-34	69.197	34.6126	up	ZNF695
PIAS3	1.02036	10.3266	12.8154	4.29031e-35	5.91245e-34	68.6368	34.3675	up	PIAS3
ZNF217	1.14429	10.6717	12.7871	5.88775e-35	8.06996e-34	68.3226	34.2301	up	ZNF217
MEN1	0.839781	9.90471	12.777	6.5911e-35	9.00962e-34	68.2106	34.181	up	MEN1
OVOL1	2.79801	7.25866	12.6037	4.5165e-34	5.94125e-33	66.3005	33.3452	up	OVOL1
CBX2	2.65954	8.31352	12.5712	6.46663e-34	8.42992e-33	65.9443	33.1893	up	CBX2
GTF2IRD1	1.105	9.39873	12.4701	1.96504e-33	2.48489e-32	64.8414	32.7066	up	GTF2IRD1
SOX4	1.45033	11.8079	12.402	4.14094e-33	5.12444e-32	64.1018	32.3829	up	SOX4
NONO	0.728271	12.8976	12.3711	5.79969e-33	7.112e-32	63.7675	32.2366	up	NONO
TCF19	1.38281	9.15145	12.3652	6.18077e-33	7.56099e-32	63.7044	32.209	up	TCF19
PITX2	4.64048	4.75644	12.2193	3.01122e-32	3.51998e-31	62.1334	31.5213	up	PITX2
RUVBL1	1.16524	10.4225	12.2148	3.16189e-32	3.6876e-31	62.0849	31.5001	up	RUVBL1
FOXP3	2.07061	6.01537	12.1693	5.16239e-32	5.96576e-31	61.5986	31.2871	up	FOXP3
SIX1	2.53696	8.15049	11.9465	5.59479e-31	6.10335e-30	59.235	30.2522	up	SIX1
BRCA1	1.61703	8.38314	11.8784	1.15099e-30	1.24556e-29	58.5196	29.9389	up	BRCA1
SOX12	1.41749	9.41461	11.8136	2.28084e-30	2.4293e-29	57.8414	29.6419	up	SOX12
ZNF786	0.980439	7.56927	11.7566	4.15371e-30	4.35989e-29	57.247	29.3816	up	ZNF786
SHOX2	3.29473	4.97933	11.6663	1.06763e-29	1.09899e-28	56.311	28.9716	up	SHOX2
NKRF	0.806488	8.56716	11.6458	1.32224e-29	1.3535e-28	56.0989	28.8787	up	NKRF
MAZ	0.824661	11.9803	11.4691	8.24799e-29	8.00996e-28	54.2842	28.0837	up	MAZ
ZNF146	0.951438	11.0805	11.3086	4.26727e-28	3.95635e-27	52.6552	27.3698	up	ZNF146
HOXC13	4.32592	4.32505	11.2047	1.22465e-27	1.10952e-26	51.6105	26.912	up	HOXC13
ZNF485	1.08067	5.75657	11.1996	1.28847e-27	1.16474e-26	51.5602	26.8899	up	ZNF485
APEX1	0.780007	11.5661	11.1623	1.87901e-27	1.68355e-26	51.1864	26.7261	up	APEX1
ZNF7	0.748459	8.94725	11.1552	2.01785e-27	1.80157e-26	51.1157	26.6951	up	ZNF7
ZNF138	0.961414	7.34029	11.0787	4.35394e-27	3.81992e-26	50.3538	26.3611	up	ZNF138
ONECUT2	3.03683	4.55094	11.0624	5.12727e-27	4.46169e-26	50.1918	26.2901	up	ONECUT2
SMARCB1	0.830463	10.7997	10.9467	1.62539e-26	1.37253e-25	49.0489	25.789	up	SMARCB1
ZIC2	4.22334	4.64307	10.9234	2.04785e-26	1.72067e-25	48.8201	25.6887	up	ZIC2
ZNF367	1.52203	7.22823	10.8574	3.93227e-26	3.25541e-25	48.1739	25.4054	up	ZNF367
PA2G4	0.733178	11.7039	10.8517	4.15976e-26	3.43392e-25	48.1182	25.3809	up	PA2G4
E2F1	1.43225	8.64727	10.8393	4.70337e-26	3.87006e-25	47.9965	25.3276	up	E2F1
MXD3	0.983766	7.44075	10.8082	6.38605e-26	5.21227e-25	47.6937	25.1948	up	MXD3
YBX2	3.33546	4.54927	10.7863	7.91496e-26	6.41108e-25	47.4811	25.1016	up	YBX2
ZNF598	0.922551	9.84175	10.7832	8.15976e-26	6.60146e-25	47.4509	25.0883	up	ZNF598
DNMT1	1.04919	10.8171	10.7366	1.28841e-25	1.03002e-24	46.9986	24.8899	up	DNMT1
HOXA10	3.7567	5.84505	10.6555	2.84036e-25	2.22937e-24	46.2159	24.5466	up	HOXA10
ANKZF1	0.853487	9.4841	10.6471	3.08162e-25	2.41126e-24	46.1352	24.5112	up	ANKZF1
FHL2	1.99186	9.67905	10.5835	5.71101e-25	4.39399e-24	45.5244	24.2433	up	FHL2
ZNF107	1.03948	7.91052	10.547	8.12464e-25	6.17131e-24	45.1754	24.0902	up	ZNF107
MYBBP1A	0.997441	10.1702	10.5351	9.11465e-25	6.9026e-24	45.0616	24.0403	up	MYBBP1A
DMBX1	2.89554	2.99821	10.4233	2.66374e-24	1.96368e-23	44.0001	23.5745	up	DMBX1
ZNF623	0.824797	8.81388	10.3729	4.3073e-24	3.13988e-23	43.5244	23.3658	up	ZNF623
PAX9	2.73469	7.42833	10.3666	4.57034e-24	3.32684e-23	43.4658	23.3401	up	PAX9
EED	0.724942	8.6938	10.3608	4.83029e-24	3.51228e-23	43.411	23.316	up	EED
FUBP1	0.656552	10.5233	10.2696	1.14623e-23	8.13318e-23	42.5559	22.9407	up	FUBP1
MCM5	1.13353	10.5769	10.1517	3.46911e-23	2.40182e-22	41.4603	22.4598	up	MCM5
GRHL1	1.88209	8.9319	10.1465	3.64414e-23	2.51956e-22	41.4116	22.4384	up	GRHL1
BARX2	3.23787	6.31599	10.0699	7.43786e-23	5.05286e-22	40.7058	22.1286	up	BARX2
MYPOP	0.739987	7.36851	10.062	8.00836e-23	5.43678e-22	40.6327	22.0965	up	MYPOP
WHSC1	0.928754	10.7942	10.0574	8.35335e-23	5.66529e-22	40.591	22.0781	up	WHSC1
RUNX2	1.41642	8.19043	10.0366	1.01353e-22	6.83038e-22	40.3998	21.9942	up	RUNX2
RBL1	1.20436	7.4913	9.99076	1.54836e-22	1.03282e-21	39.9807	21.8101	up	RBL1
ZNF212	0.663234	8.59286	9.98888	1.57547e-22	1.04952e-21	39.9635	21.8026	up	ZNF212
HMGA2	4.41864	6.17453	9.9552	2.14911e-22	1.41767e-21	39.6564	21.6677	up	HMGA2
ZBTB12	1.1732	6.81806	9.93918	2.49023e-22	1.6363e-21	39.5107	21.6038	up	ZBTB12
LBX2	1.54073	3.56085	9.93883	2.49825e-22	1.64051e-21	39.5076	21.6024	up	LBX2
EHMT2	0.777537	10.5176	9.93237	2.65122e-22	1.73645e-21	39.4488	21.5766	up	EHMT2
PRDM12	1.31846	1.53299	9.9251	2.83421e-22	1.8551e-21	39.3828	21.5476	up	PRDM12
TWIST1	2.71706	5.44256	9.87506	4.48332e-22	2.89153e-21	38.9293	21.3484	up	TWIST1
MTA2	0.647614	11.1673	9.8576	5.25898e-22	3.37248e-21	38.7716	21.2791	up	MTA2
ZNF280C	0.99119	7.27562	9.77277	1.138e-21	7.16616e-21	38.0084	20.9439	up	ZNF280C
ZBTB9	0.646316	8.21108	9.76904	1.17722e-21	7.40394e-21	37.9749	20.9291	up	ZBTB9
TIGD5	1.02072	7.71901	9.76819	1.18626e-21	7.45846e-21	37.9674	20.9258	up	TIGD5
ZBED4	0.737157	9.60876	9.75904	1.28876e-21	8.0879e-21	37.8854	20.8898	up	ZBED4
HDAC2	0.805935	11.1208	9.71673	1.8894e-21	1.17265e-20	37.5073	20.7237	up	HDAC2
BRCA2	1.24523	6.99417	9.71324	1.94986e-21	1.2087e-20	37.4761	20.71	up	BRCA2
NKX3-2	2.24315	2.72945	9.69889	2.21921e-21	1.37147e-20	37.3482	20.6538	up	NKX3-2
DLX5	3.57476	5.29187	9.69056	2.3921e-21	1.47561e-20	37.2741	20.6212	up	DLX5
RFX8	1.7392	2.61719	9.65189	3.38683e-21	2.07282e-20	36.9304	20.4702	up	RFX8
ZNF131	0.855487	9.35882	9.64544	3.58843e-21	2.19289e-20	36.8733	20.4451	up	ZNF131
HNF4G	2.47946	5.67148	9.63299	4.01234e-21	2.44457e-20	36.7629	20.3966	up	HNF4G
E2F6	0.702797	8.66672	9.63066	4.09715e-21	2.49249e-20	36.7422	20.3875	up	E2F6
BARX1	4.34571	4.89886	9.62689	4.23777e-21	2.57572e-20	36.7089	20.3729	up	BARX1
BARD1	1.18748	6.49752	9.59134	5.824e-21	3.51243e-20	36.3947	20.2348	up	BARD1
LHX2	2.88393	3.04985	9.58942	5.92472e-21	3.57211e-20	36.3777	20.2273	up	LHX2
WDR5	0.720724	9.98995	9.5547	8.07415e-21	4.83209e-20	36.0719	20.0929	up	WDR5
SSB	0.591574	11.0871	9.55055	8.37756e-21	5.00332e-20	36.0354	20.0769	up	SSB
FOXH1	1.94459	2.64197	9.54199	9.04073e-21	5.38826e-20	35.9601	20.0438	up	FOXH1
TIGD1	1.0569	7.09953	9.53839	9.33489e-21	5.55541e-20	35.9285	20.0299	up	TIGD1
FOXE1	4.90118	5.99858	9.52639	1.03846e-20	6.16385e-20	35.8232	19.9836	up	FOXE1
DLX6	3.75083	3.98953	9.39658	3.26735e-20	1.8804e-19	34.6908	19.4858	up	DLX6
MTA3	0.644535	9.66063	9.38624	3.57776e-20	2.05205e-19	34.6012	19.4464	up	MTA3
ZNF774	0.929139	4.92273	9.36943	4.14563e-20	2.36636e-19	34.4557	19.3824	up	ZNF774
TRIM28	0.765223	12.5757	9.36788	4.20228e-20	2.39802e-19	34.4423	19.3765	up	TRIM28
NFXL1	0.726553	7.8948	9.35811	4.57775e-20	2.60495e-19	34.3577	19.3393	up	NFXL1
FEZF1	3.28154	3.77696	9.34486	5.1399e-20	2.91909e-19	34.2433	19.289	up	FEZF1
ZNF687	0.693478	10.0094	9.32879	5.91479e-20	3.34791e-19	34.1047	19.2281	up	ZNF687
PDCD11	0.752299	10.1527	9.31553	6.63953e-20	3.74557e-19	33.9905	19.1779	up	PDCD11
HMGN1	0.615203	11.489	9.30562	7.23875e-20	4.07567e-19	33.9052	19.1403	up	HMGN1
AHCTF1	0.646919	10.3637	9.29873	7.68607e-20	4.32152e-19	33.8459	19.1143	up	AHCTF1
ZNF408	0.617809	8.22127	9.20424	1.74336e-19	9.61006e-19	33.0372	18.7586	up	ZNF408
GRHL2	1.09548	10.2921	9.16458	2.45354e-19	1.33505e-18	32.6999	18.6102	up	GRHL2
EIF2AK2	0.868254	9.13164	9.12818	3.35364e-19	1.8141e-18	32.3914	18.4745	up	EIF2AK2
MTA1	0.800046	10.0953	9.09821	4.33439e-19	2.32784e-18	32.1381	18.3631	up	MTA1
ZNRD1	0.692787	8.70166	9.08448	4.87348e-19	2.61182e-18	32.0224	18.3122	up	ZNRD1
HMGB2	0.980216	10.8828	9.05175	6.44219e-19	3.42086e-18	31.747	18.191	up	HMGB2
PRDM15	0.777781	7.79466	9.04216	6.98964e-19	3.69896e-18	31.6665	18.1555	up	PRDM15
TET1	1.3701	5.77856	9.01644	8.69624e-19	4.57343e-18	31.4509	18.0607	up	TET1
HOXC8	2.76835	4.26316	9.00827	9.31958e-19	4.88982e-18	31.3826	18.0306	up	HOXC8
ZNF581	0.73272	8.54778	9.00326	9.72453e-19	5.0957e-18	31.3406	18.0121	up	ZNF581
HOXC11	3.38326	3.38486	8.9967	1.02801e-18	5.37847e-18	31.2858	17.988	up	HOXC11
FOXK2	0.652102	10.8358	8.99441	1.04811e-18	5.48078e-18	31.2667	17.9796	up	FOXK2
KCMF1	0.630754	10.5931	8.99104	1.07847e-18	5.63373e-18	31.2385	17.9672	up	KCMF1
TAF4	0.648739	8.94204	8.97361	1.24971e-18	6.50146e-18	31.0931	17.9032	up	TAF4
POLR1A	0.850676	9.55005	8.95561	1.45478e-18	7.54503e-18	30.9431	17.8372	up	POLR1A
CDX1	1.69528	2.99072	8.94224	1.62837e-18	8.4238e-18	30.8319	17.7882	up	CDX1
ZNF92	0.767762	7.79154	8.93469	1.73531e-18	8.9587e-18	30.7692	17.7606	up	ZNF92
ZIC5	3.41693	3.40787	8.90093	2.30476e-18	1.17934e-17	30.4892	17.6374	up	ZIC5
ZNF587	0.841069	9.13553	8.89026	2.52051e-18	1.28584e-17	30.4009	17.5985	up	ZNF587
HOXC9	2.5536	4.0805	8.84669	3.62905e-18	1.83489e-17	30.0413	17.4402	up	HOXC9
DMRTA2	3.40771	4.10001	8.84307	3.74065e-18	1.88973e-17	30.0114	17.4271	up	DMRTA2
ZNF3	0.595927	9.47052	8.79495	5.58411e-18	2.79523e-17	29.6162	17.253	up	ZNF3
FOXD3	2.15355	2.3582	8.76267	7.29899e-18	3.62409e-17	29.3521	17.1367	up	FOXD3
ILF3	0.590792	12.4605	8.73924	8.86027e-18	4.37571e-17	29.1609	17.0526	up	ILF3
RBBP7	0.60935	11.2343	8.73142	9.45152e-18	4.66315e-17	29.0972	17.0245	up	RBBP7
TFDP2	1.01141	8.43556	8.71264	1.10354e-17	5.42214e-17	28.9444	16.9572	up	TFDP2
TFDP1	0.87375	10.8918	8.70141	1.21047e-17	5.93316e-17	28.8532	16.917	up	TFDP1
TIGD3	1.1868	4.19774	8.69903	1.23449e-17	6.04797e-17	28.8339	16.9085	up	TIGD3
NFYA	0.59151	9.86668	8.67458	1.50936e-17	7.35545e-17	28.6356	16.8212	up	NFYA
CREB3L4	0.984246	8.50517	8.64561	1.91404e-17	9.23868e-17	28.4015	16.718	up	CREB3L4
SIX2	2.90028	6.10365	8.64079	1.99114e-17	9.60392e-17	28.3625	16.7009	up	SIX2
HOXC6	2.28812	5.26966	8.54802	4.24043e-17	2.0066e-16	27.6173	16.3726	up	HOXC6
POU4F1	2.56804	2.88383	8.52615	5.06224e-17	2.38158e-16	27.4428	16.2957	up	POU4F1
HLTF	0.977324	9.94641	8.5205	5.29925e-17	2.48846e-16	27.3977	16.2758	up	HLTF
IRF3	0.633308	10.2301	8.48372	7.13104e-17	3.31941e-16	27.1051	16.1468	up	IRF3
TFAP2C	1.41519	8.79327	8.47819	7.45645e-17	3.4661e-16	27.0611	16.1275	up	TFAP2C
PRRX2	2.05141	6.19305	8.46537	8.2668e-17	3.83049e-16	26.9595	16.0827	up	PRRX2
ONECUT1	1.83567	1.77706	8.42264	1.1649e-16	5.33301e-16	26.6215	15.9337	up	ONECUT1
NPM1	0.679489	13.0278	8.41957	1.19396e-16	5.46357e-16	26.5973	15.923	up	NPM1
DNTTIP1	0.926249	9.71525	8.40475	1.34421e-16	6.12758e-16	26.4805	15.8715	up	DNTTIP1
HSF1	0.632263	10.9791	8.35862	1.94217e-16	8.75489e-16	26.118	15.7117	up	HSF1
MESP2	1.91709	3.44367	8.35469	2.0039e-16	9.02511e-16	26.0871	15.6981	up	MESP2
ZBTB41	0.64182	9.50799	8.31146	2.82412e-16	1.26043e-15	25.7492	15.5491	up	ZBTB41
POU2AF1	2.02157	8.40215	8.30936	2.87142e-16	1.28126e-15	25.7328	15.5419	up	POU2AF1
HOXB9	3.46566	4.14204	8.3085	2.89112e-16	1.28977e-15	25.7261	15.5389	up	HOXB9
HOXC10	3.62336	4.29986	8.28528	3.47381e-16	1.54325e-15	25.5453	15.4592	up	HOXC10
MNX1	2.26577	3.44677	8.27872	3.65861e-16	1.62286e-15	25.4942	15.4367	up	MNX1
ZNF273	0.891756	7.23555	8.25272	4.49078e-16	1.98201e-15	25.2924	15.3477	up	ZNF273
TBX15	2.23858	5.72668	8.24303	4.84666e-16	2.13443e-15	25.2173	15.3146	up	TBX15
TRIB3	1.2344	9.43576	8.21928	5.84041e-16	2.55651e-15	25.0337	15.2336	up	TRIB3
ZNF74	0.809412	8.35677	8.20934	6.31387e-16	2.75898e-15	24.9569	15.1997	up	ZNF74
POU6F2	2.42511	2.96177	8.20074	6.75377e-16	2.94739e-15	24.8906	15.1705	up	POU6F2
HOXD11	3.30902	3.20853	8.17955	7.97112e-16	3.46002e-15	24.7275	15.0985	up	HOXD11
ELK4	0.735726	7.42723	8.10546	1.41887e-15	6.03979e-15	24.1599	14.8481	up	ELK4
GLI4	0.99068	7.23749	8.06034	2.01116e-15	8.49856e-15	23.8166	14.6966	up	GLI4
ZNF771	0.865906	5.78639	7.97282	3.9386e-15	1.63467e-14	23.1553	14.4047	up	ZNF771
FOXI3	2.30812	2.24663	7.96285	4.25022e-15	1.75896e-14	23.0804	14.3716	up	FOXI3
EN2	2.52449	3.082	7.95271	4.59206e-15	1.89617e-14	23.0043	14.338	up	EN2
SP8	2.50316	2.55619	7.92453	5.69107e-15	2.33711e-14	22.7932	14.2448	up	SP8
TIGD2	0.686975	7.32937	7.91572	6.08499e-15	2.49584e-14	22.7274	14.2157	up	TIGD2
TBL1X	0.969233	9.90969	7.89684	7.02253e-15	2.86819e-14	22.5864	14.1535	up	TBL1X
IRF6	1.4967	10.1131	7.8817	7.87594e-15	3.20383e-14	22.4737	14.1037	up	IRF6
HOXA13	2.50647	2.45453	7.84026	1.07688e-14	4.34742e-14	22.166	13.9678	up	HOXA13
NFE2L3	1.14976	9.60106	7.8357	1.11457e-14	4.49066e-14	22.1322	13.9529	up	NFE2L3
NOTCH3	1.12652	12.2058	7.81011	1.35104e-14	5.41002e-14	21.943	13.8693	up	NOTCH3
HIF1A	0.81134	12.2623	7.80658	1.38727e-14	5.55182e-14	21.917	13.8578	up	HIF1A
HOXA1	1.93823	5.18647	7.7566	2.01658e-14	7.98825e-14	21.5493	13.6954	up	HOXA1
HOXB13	3.27611	3.50525	7.74383	2.2181e-14	8.76252e-14	21.4557	13.654	up	HOXB13
PAWR	0.730197	8.44893	7.72192	2.61119e-14	1.02654e-13	21.2953	13.5832	up	PAWR
ZNF550	0.761569	7.52271	7.71594	2.72986e-14	1.07215e-13	21.2516	13.5639	up	ZNF550
HOXA11	2.44319	2.8392	7.69435	3.20419e-14	1.25431e-13	21.0942	13.4943	up	HOXA11
HOXB7	1.71848	7.28731	7.67879	3.59547e-14	1.39991e-13	20.981	13.4442	up	HOXB7
TCF20	0.721188	10.4493	7.6561	4.25185e-14	1.64913e-13	20.8162	13.3714	up	TCF20
LEF1	1.19887	7.80947	7.60787	6.06379e-14	2.32432e-13	20.4675	13.2173	up	LEF1
ZNF326	0.59309	8.6151	7.58751	7.03995e-14	2.68882e-13	20.3208	13.1524	up	ZNF326
HES6	1.56258	7.51696	7.58052	7.40956e-14	2.8252e-13	20.2706	13.1302	up	HES6
DLX1	2.29063	2.43018	7.56185	8.49321e-14	3.22382e-13	20.1365	13.0709	up	DLX1
ZNF513	0.618041	8.74651	7.48005	1.53896e-13	5.73726e-13	19.5528	12.8128	up	ZNF513
ZNF512B	0.785226	9.82691	7.46709	1.6901e-13	6.27647e-13	19.4608	12.7721	up	ZNF512B
ATF5	0.934906	10.1478	7.40329	2.67468e-13	9.81765e-13	19.0102	12.5727	up	ATF5
ZNF8	0.644517	6.55183	7.37242	3.33599e-13	1.21789e-12	18.7934	12.4768	up	ZNF8
MEF2B	1.36097	5.2945	7.31171	5.13878e-13	1.85333e-12	18.3694	12.2891	up	MEF2B
NR1D1	1.01714	8.8913	7.27572	6.62907e-13	2.37474e-12	18.1196	12.1785	up	NR1D1
PRDM13	2.07472	1.98986	7.252	7.83619e-13	2.79236e-12	17.9556	12.1059	up	PRDM13
ZNF121	0.766282	6.25445	7.19508	1.16827e-12	4.10526e-12	17.5639	11.9325	up	ZNF121
YY2	0.795487	4.41733	7.17673	1.328e-12	4.65042e-12	17.4383	11.8768	up	YY2
MLL4	0.682396	10.4495	7.14633	1.64112e-12	5.70548e-12	17.2307	11.7849	up	MLL4
ISL2	1.5786	2.95006	7.10285	2.21853e-12	7.64467e-12	16.9352	11.6539	up	ISL2
NR2E1	1.66414	1.71078	7.08397	2.52745e-12	8.67079e-12	16.8075	11.5973	up	NR2E1
ZNF696	0.632091	7.7383	7.07116	2.76066e-12	9.44848e-12	16.721	11.559	up	ZNF696
TCFL5	0.612149	8.28007	7.05113	3.16852e-12	1.08042e-11	16.586	11.4991	up	TCFL5
BHLHA15	1.46383	3.73691	7.04437	3.31925e-12	1.1303e-11	16.5404	11.479	up	BHLHA15
ZNF48	0.601588	7.79049	7.03948	3.43232e-12	1.16776e-11	16.5076	11.4644	up	ZNF48
NKX6-1	1.42405	1.70727	7.02406	3.81498e-12	1.29562e-11	16.404	11.4185	up	NKX6-1
LHX5	1.67351	1.64967	6.99323	4.70982e-12	1.5894e-11	16.1976	11.327	up	LHX5
DPF1	1.89001	3.1671	6.9645	5.72721e-12	1.92504e-11	16.0061	11.2421	up	DPF1
NPAS2	1.18268	8.71327	6.96309	5.78236e-12	1.94164e-11	15.9967	11.2379	up	NPAS2
ZNF296	0.839663	5.84353	6.94148	6.69551e-12	2.23714e-11	15.8531	11.1742	up	ZNF296
ZNF280A	1.83667	1.8176	6.92237	7.61997e-12	2.53723e-11	15.7264	11.118	up	ZNF280A
PHB2	0.607058	11.8203	6.90036	8.84056e-12	2.93209e-11	15.581	11.0535	up	PHB2
SOX2	2.92562	8.79914	6.87737	1.03202e-11	3.40889e-11	15.4295	10.9863	up	SOX2
HOXC5	1.58175	3.30812	6.86582	1.11531e-11	3.67383e-11	15.3535	10.9526	up	HOXC5
DMRT1	1.70225	1.66818	6.8531	1.21461e-11	3.98922e-11	15.27	10.9156	up	DMRT1
SMAD1	0.6224	9.44396	6.84367	1.29379e-11	4.24103e-11	15.2082	10.8881	up	SMAD1
BCL11A	1.66311	7.7437	6.83065	1.41149e-11	4.61715e-11	15.123	10.8503	up	BCL11A
EMX1	1.90804	2.08582	6.82205	1.49494e-11	4.87907e-11	15.0668	10.8254	up	EMX1
HOXD13	3.04253	2.98682	6.80372	1.68916e-11	5.49968e-11	14.9473	10.7723	up	HOXD13
MIXL1	1.07301	1.64796	6.79754	1.76007e-11	5.72412e-11	14.907	10.7545	up	MIXL1
YEATS4	0.754767	8.57064	6.78659	1.89306e-11	6.14084e-11	14.8357	10.7228	up	YEATS4
VAX2	1.42947	3.95917	6.77628	2.02712e-11	6.56205e-11	14.7688	10.6931	up	VAX2
SOHLH2	1.967	3.06456	6.76147	2.2363e-11	7.21846e-11	14.6727	10.6505	up	SOHLH2
ATOH7	1.15505	1.69447	6.73356	2.68926e-11	8.63787e-11	14.4923	10.5704	up	ATOH7
THAP8	0.618324	7.10772	6.65604	4.47345e-11	1.41334e-10	13.9947	10.3494	up	THAP8
SOX15	2.26524	6.25637	6.62437	5.499e-11	1.72658e-10	13.7929	10.2597	up	SOX15
SALL1	2.33712	2.67909	6.60366	6.29071e-11	1.96511e-10	13.6614	10.2013	up	SALL1
DMRT3	2.21044	3.19563	6.59088	6.83367e-11	2.12946e-10	13.5805	10.1653	up	DMRT3
FOXD2	0.825899	5.07871	6.58379	7.15471e-11	2.22642e-10	13.5357	10.1454	up	FOXD2
TET3	0.777519	9.88292	6.57572	7.53757e-11	2.34161e-10	13.4847	10.1228	up	TET3
DLX2	1.73522	1.84558	6.55511	8.60995e-11	2.66311e-10	13.3547	10.065	up	DLX2
MESP1	1.35341	5.16523	6.52196	1.0655e-10	3.27292e-10	13.1466	9.97245	up	MESP1
MSC	1.34081	7.50814	6.51976	1.08064e-10	3.31691e-10	13.1328	9.96632	up	MSC
FOXL2	2.35298	2.42218	6.50815	1.16414e-10	3.56026e-10	13.0601	9.93399	up	FOXL2
ZNF544	0.63014	8.97138	6.4985	1.23826e-10	3.7778e-10	12.9998	9.90719	up	ZNF544
TP73	1.55538	6.61586	6.47895	1.40295e-10	4.26294e-10	12.8778	9.85296	up	TP73
JARID2	0.71002	9.40114	6.46823	1.50211e-10	4.55468e-10	12.8111	9.8233	up	JARID2
PHF8	0.595423	9.997	6.46036	1.57926e-10	4.78144e-10	12.7622	9.80155	up	PHF8
TBX6	1.09816	5.7717	6.45656	1.61789e-10	4.89108e-10	12.7386	9.79105	up	TBX6
HOXD10	2.30017	3.94722	6.45519	1.63212e-10	4.93336e-10	12.7301	9.78725	up	HOXD10
SOX21	2.64112	5.76255	6.45385	1.64602e-10	4.97466e-10	12.7218	9.78356	up	SOX21
ZNF707	0.593564	7.92031	6.43557	1.84853e-10	5.56854e-10	12.6085	9.73317	up	ZNF707
ZNF525	0.706931	7.63483	6.37714	2.67349e-10	7.95761e-10	12.2484	9.57292	up	ZNF525
HOXC4	1.27245	4.79188	6.34516	3.26764e-10	9.66505e-10	12.0525	9.48577	up	HOXC4
SEC14L2	1.03365	7.87637	6.31543	3.93466e-10	1.1572e-09	11.8713	9.40509	up	SEC14L2
HSF4	1.24119	6.89854	6.30253	4.26396e-10	1.24934e-09	11.7929	9.37019	up	HSF4
ZNF530	0.656218	6.18966	6.24558	6.06932e-10	1.75998e-09	11.4486	9.21686	up	ZNF530
ZNF280B	1.43486	5.69204	6.23329	6.54699e-10	1.89227e-09	11.3748	9.18396	up	ZNF280B
ZNF532	0.605038	10.4586	6.22823	6.75431e-10	1.94996e-09	11.3444	9.17042	up	ZNF532
MYCN	1.79358	4.41303	6.17709	9.24471e-10	2.6422e-09	11.0385	9.03411	up	MYCN
LHX4	0.770734	2.51496	6.15441	1.06173e-09	3.0196e-09	10.9036	8.97398	up	LHX4
TLX2	1.26974	1.47196	6.13744	1.17731e-09	3.33846e-09	10.8029	8.92911	up	TLX2
DDIT3	0.763052	8.82241	6.13724	1.17872e-09	3.34169e-09	10.8017	8.92859	up	DDIT3
TGIF2	0.638857	9.53489	6.13425	1.20031e-09	3.39948e-09	10.784	8.92071	up	TGIF2
ZNF572	0.8444	5.66784	6.12556	1.2654e-09	3.57822e-09	10.7326	8.89777	up	ZNF572
HTATIP2	0.61452	10.3543	6.10524	1.43117e-09	4.02956e-09	10.6127	8.84431	up	HTATIP2
HES1	0.746542	9.96037	6.07641	1.70335e-09	4.77201e-09	10.4432	8.7687	up	HES1
PDX1	1.82091	1.74542	6.03367	2.20196e-09	6.11645e-09	10.1932	8.65719	up	PDX1
NKX1-2	1.09383	1.05639	5.9264	4.16489e-09	1.13495e-08	9.57307	8.3804	up	NKX1-2
EN1	2.20769	2.4428	5.92548	4.18738e-09	1.14047e-08	9.56783	8.37806	up	EN1
NR2F6	0.587725	9.86512	5.9193	4.34275e-09	1.18167e-08	9.5324	8.36223	up	NR2F6
TBX18	2.22122	4.20506	5.9142	4.47494e-09	1.21584e-08	9.50324	8.34921	up	TBX18
IRX4	2.49235	2.59371	5.90603	4.69522e-09	1.27347e-08	9.45651	8.32834	up	IRX4
SOX11	1.9936	3.52345	5.88408	5.34043e-09	1.44249e-08	9.33132	8.27242	up	SOX11
OSR2	1.1762	6.29939	5.88162	5.4179e-09	1.46185e-08	9.31732	8.26617	up	OSR2
GBX2	1.18421	1.45542	5.82473	7.54849e-09	2.01711e-08	8.99499	8.12214	up	GBX2
RARG	0.831724	9.91539	5.82024	7.74757e-09	2.06895e-08	8.9697	8.11083	up	RARG
HOXD3	1.48416	3.28083	5.80897	8.27054e-09	2.20395e-08	8.90623	8.08247	up	HOXD3
ZNF215	1.10374	4.89982	5.78647	9.41925e-09	2.49922e-08	8.77989	8.02598	up	ZNF215
FOXE3	1.01635	1.21715	5.71777	1.39732e-08	3.66432e-08	8.39692	7.8547	up	FOXE3
AHDC1	0.660736	9.79422	5.68994	1.63739e-08	4.27012e-08	8.24303	7.78585	up	AHDC1
GCM1	1.04	1.74859	5.68241	1.70894e-08	4.45269e-08	8.20152	7.76727	up	GCM1
VAX1	1.62401	1.55943	5.66774	1.85722e-08	4.82354e-08	8.12078	7.73114	up	VAX1
TLX1	1.7413	1.68691	5.66281	1.90974e-08	4.95358e-08	8.09373	7.71903	up	TLX1
ZNF239	0.949286	6.19399	5.58949	2.88535e-08	7.38489e-08	7.69347	7.5398	up	ZNF239
CDX2	1.7559	1.94023	5.58829	2.90481e-08	7.43188e-08	7.68695	7.53688	up	CDX2
FOXD1	1.96394	4.75397	5.57837	3.07039e-08	7.84166e-08	7.63321	7.51281	up	FOXD1
NKX2-5	2.00981	2.04713	5.56041	3.39388e-08	8.63301e-08	7.53611	7.4693	up	NKX2-5
SP9	1.07194	1.0344	5.53428	3.92441e-08	9.91898e-08	7.39535	7.40623	up	SP9
SATB2	0.879019	6.62053	5.5208	4.22881e-08	1.06631e-07	7.32296	7.37378	up	SATB2
POU3F2	1.83471	1.98298	5.4824	5.22675e-08	1.3064e-07	7.11773	7.28177	up	POU3F2
HOXD4	1.40496	2.93788	5.29019	1.47983e-07	3.57523e-07	6.11084	6.82979	up	HOXD4
SIM2	1.23183	5.84374	5.25284	1.80467e-07	4.32651e-07	5.91909	6.7436	up	SIM2
TRERF1	0.634562	8.35769	5.24099	1.92136e-07	4.59431e-07	5.85857	6.71639	up	TRERF1
ZNF648	0.901105	1.16905	5.23658	1.96662e-07	4.6992e-07	5.83608	6.70628	up	ZNF648
GSC	1.21728	2.00553	5.19497	2.448e-07	5.80222e-07	5.62466	6.61119	up	GSC
POU3F1	1.34541	3.52427	5.1868	2.55511e-07	6.05113e-07	5.58332	6.59259	up	POU3F1
TP63	2.60538	9.2888	5.1806	2.63946e-07	6.24579e-07	5.55197	6.57848	up	TP63
IFI16	0.751113	11.7148	5.14501	3.17772e-07	7.47843e-07	5.37288	6.49788	up	IFI16
SOHLH1	2.03212	1.97003	5.13756	3.30299e-07	7.76692e-07	5.33558	6.48109	up	SOHLH1
PAX7	2.22542	2.65601	5.12114	3.59661e-07	8.43484e-07	5.25343	6.44411	up	PAX7
PIR	0.973356	8.6641	5.11034	3.80316e-07	8.89557e-07	5.19958	6.41985	up	PIR
MYBL1	0.701529	6.58314	5.06391	4.8297e-07	1.12061e-06	4.96921	6.31608	up	MYBL1
ZBTB8B	1.18464	1.67829	5.02671	5.84088e-07	1.34567e-06	4.78605	6.23352	up	ZBTB8B
ZNF93	0.797073	5.79234	4.98127	7.35476e-07	1.68016e-06	4.56411	6.13343	up	ZNF93
LIN28B	1.63643	1.55968	4.98049	7.38369e-07	1.68578e-06	4.56033	6.13173	up	LIN28B
ZNF556	1.36277	1.58928	4.9671	7.89987e-07	1.79876e-06	4.49528	6.10238	up	ZNF556
EGF	1.33264	6.10955	4.96261	8.08055e-07	1.83907e-06	4.47352	6.09256	up	EGF
HMX2	0.92689	0.919219	4.96073	8.15715e-07	1.85588e-06	4.46443	6.08846	up	HMX2
ARID3A	0.592688	6.98248	4.95643	8.33561e-07	1.89499e-06	4.44361	6.07906	up	ARID3A
ZNF488	1.58285	4.32253	4.93633	9.22082e-07	2.08733e-06	4.34649	6.03523	up	ZNF488
GLIS1	1.00239	2.55359	4.91177	1.04254e-06	2.35081e-06	4.22838	5.98191	up	GLIS1
DLX3	1.35053	5.17439	4.86528	1.31341e-06	2.9332e-06	4.00631	5.8816	up	DLX3
VSX1	0.817836	1.07944	4.83804	1.50237e-06	3.34156e-06	3.87715	5.82322	up	VSX1
ALX1	1.34028	1.72716	4.80733	1.74681e-06	3.86319e-06	3.73234	5.75775	up	ALX1
ZBTB32	0.730905	3.70118	4.79852	1.82372e-06	4.02538e-06	3.69097	5.73904	up	ZBTB32
TLX3	1.3154	1.30985	4.78329	1.96448e-06	4.32571e-06	3.61958	5.70675	up	TLX3
DLX4	0.886512	5.43188	4.74863	2.32468e-06	5.08842e-06	3.45801	5.63364	up	DLX4
ZNF703	1.00041	7.36641	4.737	2.45918e-06	5.36949e-06	3.40405	5.60921	up	ZNF703
HOXB3	0.877474	7.71703	4.73696	2.45965e-06	5.36992e-06	3.40387	5.60913	up	HOXB3
ASCL2	0.959002	5.54674	4.70022	2.9356e-06	6.37059e-06	3.23422	5.5323	up	ASCL2
ZNF469	0.827735	7.32755	4.7001	2.93731e-06	6.37293e-06	3.23367	5.53205	up	ZNF469
ZIC1	1.77112	2.18096	4.69142	3.06219e-06	6.63463e-06	3.19375	5.51397	up	ZIC1
OTX2	1.27954	1.22842	4.61373	4.43064e-06	9.45596e-06	2.83985	5.35353	up	OTX2
NR5A1	1.08937	1.40654	4.59344	4.87493e-06	1.03692e-05	2.74838	5.31203	up	NR5A1
SNAI2	1.04242	8.47956	4.52595	6.68173e-06	1.40341e-05	2.44682	5.17511	up	SNAI2
TFAP2D	1.24941	1.24745	4.51894	6.90266e-06	1.44771e-05	2.41572	5.16098	up	TFAP2D
PAX5	1.11033	3.51199	4.44188	9.83881e-06	2.03694e-05	2.07718	5.00706	up	PAX5
TRPS1	0.659109	8.46535	4.43728	1.00472e-05	2.07881e-05	2.05718	4.99795	up	TRPS1
SALL3	1.23996	1.36776	4.4224	1.07515e-05	2.21773e-05	1.99252	4.96853	up	SALL3
ZIC4	1.05805	1.18486	4.40806	1.14747e-05	2.36139e-05	1.93042	4.94026	up	ZIC4
FOXB1	0.849569	1.02217	4.36965	1.36485e-05	2.79116e-05	1.76499	4.86491	up	FOXB1
MEIS3	0.721805	6.33254	4.35579	1.45258e-05	2.96248e-05	1.70562	4.83786	up	MEIS3
NEUROG2	0.68427	0.691534	4.34341	1.53542e-05	3.12295e-05	1.65277	4.81377	up	NEUROG2
LHX1	0.9452	0.921128	4.30698	1.80617e-05	3.64908e-05	1.4981	4.74324	up	LHX1
ISL1	1.25046	1.94626	4.30499	1.82224e-05	3.68008e-05	1.48967	4.7394	up	ISL1
PAX3	0.960279	1.01596	4.28652	1.97765e-05	3.97649e-05	1.41177	4.70385	up	PAX3
MSX2	0.976897	4.96676	4.25719	2.25073e-05	4.50057e-05	1.28872	4.64768	up	MSX2
BNC1	2.23421	5.13942	4.18177	3.1278e-05	6.17452e-05	0.975996	4.50476	up	BNC1
NFATC4	0.595501	9.01759	4.18143	3.13235e-05	6.1829e-05	0.974615	4.50413	up	NFATC4
PITX3	0.596409	1.06236	4.10943	4.26756e-05	8.31352e-05	0.681194	4.36982	up	PITX3
WT1	1.122	3.61049	4.07623	4.91407e-05	9.5144e-05	0.547519	4.30856	up	WT1
E2F5	0.61484	7.33222	4.06118	5.23658e-05	0.000101108	0.487313	4.28095	up	E2F5
NKX2-3	0.935831	1.80634	4.05597	5.35299e-05	0.000103248	0.466492	4.2714	up	NKX2-3
ZFHX4	1.06283	5.28217	4.0444	5.62007e-05	0.0001081	0.420398	4.25026	up	ZFHX4
NR0B1	1.87969	2.55619	4.01794	6.27929e-05	0.000120255	0.315442	4.20209	up	NR0B1
TRIM16	0.713815	10.1584	3.984	7.2325e-05	0.000137432	0.181803	4.14071	up	TRIM16
T	0.981497	1.153	3.97037	7.65282e-05	0.000144997	0.128417	4.11618	up	T
ZNF750	1.14759	8.09526	3.92543	9.20745e-05	0.000173053	-0.0462329	4.03586	up	ZNF750
BCL11B	0.82069	7.41718	3.9003	0.00010203	0.000190905	-0.143104	3.99127	up	BCL11B
LHX8	0.884798	0.917042	3.88832	0.000107121	0.000199913	-0.189022	3.97013	up	LHX8
FOXN1	1.37709	3.92298	3.87232	0.000114304	0.000212692	-0.25021	3.94194	up	FOXN1
LMX1B	1.24635	3.44553	3.82612	0.000137673	0.000254144	-0.425427	3.86115	up	LMX1B
ZMAT4	1.11338	1.814	3.76515	0.000175455	0.000321052	-0.653512	3.75583	up	ZMAT4
RAX	0.652282	0.758561	3.64884	0.000276063	0.000494778	-1.07873	3.55899	up	RAX
HMX1	0.871851	0.88136	3.64763	0.00027735	0.000496997	-1.08309	3.55697	up	HMX1
HOXB8	1.12396	3.41509	3.61671	0.000312206	0.000557043	-1.1939	3.50556	up	HOXB8
ZIC3	0.756833	0.772056	3.61301	0.000316642	0.000564511	-1.2071	3.49943	up	ZIC3
PRRX1	0.617752	9.43975	3.60176	0.000330505	0.000588346	-1.24718	3.48082	up	PRRX1
HR	1.32411	6.78372	3.60062	0.000331929	0.000590777	-1.2512	3.47895	up	HR
FOXG1	0.89458	1.0935	3.58551	0.000351519	0.000624427	-1.3048	3.45405	up	FOXG1
SOX9	0.884981	8.8716	3.52956	0.000433844	0.000763382	-1.5013	3.36267	up	SOX9
NKX2-4	0.61581	0.582044	3.48896	0.000504526	0.000882615	-1.64201	3.29712	up	NKX2-4
MYOD1	0.723679	0.696708	3.47317	0.000534808	0.00093237	-1.6963	3.2718	up	MYOD1
EGR4	0.754828	2.28576	3.47297	0.000535206	0.000932903	-1.69699	3.27148	up	EGR4
TBX10	0.594116	0.694605	3.47182	0.000537479	0.000936704	-1.70094	3.26964	up	TBX10
ZNF300	0.664884	6.09072	3.469	0.000543079	0.000946057	-1.71059	3.26514	up	ZNF300
TSHZ2	0.724807	5.93277	3.45824	0.000564991	0.000982706	-1.74741	3.24796	up	TSHZ2
HOXA9	0.784659	3.32857	3.43499	0.000615178	0.00106615	-1.82657	3.211	up	HOXA9
ZNF793	0.639063	6.23537	3.38389	0.000740438	0.00126998	-1.99875	3.13051	up	ZNF793
ASCL4	0.660228	0.937377	3.33093	0.000894967	0.00152223	-2.17449	3.04819	up	ASCL4
ZNF80	0.617655	2.56075	3.32085	0.000927592	0.00157472	-2.20765	3.03264	up	ZNF80
SOX1	0.819504	0.99649	3.30077	0.00099584	0.00168465	-2.27336	3.00181	up	SOX1
HNF1A	0.731109	4.74938	3.23359	0.00125961	0.00210399	-2.49045	2.89976	up	HNF1A
HOXD9	0.849802	4.90719	3.19494	0.00143924	0.00238769	-2.61335	2.84187	up	HOXD9
FOSL1	0.769558	7.673	2.99345	0.00282142	0.00453369	-3.23059	2.54953	up	FOSL1
SPIB	0.785585	5.14271	2.93315	0.00342656	0.00544732	-3.40764	2.46514	up	SPIB
PAX1	0.757679	1.34523	2.9058	0.00373821	0.00591723	-3.48677	2.42734	up	PAX1
GLI2	0.645421	7.04155	2.89336	0.00388827	0.00613845	-3.52251	2.41024	up	GLI2
NKX2-2	0.624037	0.726374	2.89241	0.00390003	0.00615558	-3.52525	2.40893	up	NKX2-2
FOXA3	0.880053	4.91745	2.82324	0.00484177	0.00756358	-3.7212	2.315	up	FOXA3
TBX1	0.706703	6.48579	2.79223	0.00532736	0.00827239	-3.80754	2.27349	up	TBX1
HOXD8	0.716533	4.9392	2.77256	0.00565774	0.00875923	-3.86181	2.24736	up	HOXD8
CTCFL	0.645491	4.17778	2.75851	0.00590498	0.00911692	-3.90035	2.22878	up	CTCFL
HES2	0.850316	6.85128	2.74938	0.0060709	0.00935455	-3.9253	2.21675	up	HES2
FOXQ1	0.629765	8.17991	2.23094	0.0258905	0.0366059	-5.20733	1.58686	up	FOXQ1
ZNF114	0.600998	4.32858	2.15376	0.0314804	0.0440087	-5.37559	1.50196	up	ZNF114
GATA4	0.67034	2.12483	1.97716	0.0482785	0.0656218	-5.7385	1.31625	up	GATA4
EPAS1	-3.11651	12.5005	-22.9835	2.02829e-95	5.7872e-93	206.843	94.6929	down	EPAS1
TAL1	-3.2065	5.33189	-20.845	2.52263e-81	3.00608e-79	174.522	80.5981	down	TAL1
ANKRD1	-6.10502	4.13915	-20.5523	1.94057e-79	2.11355e-77	170.198	78.7121	down	ANKRD1
FOXF1	-3.0038	7.01465	-20.5416	2.27525e-79	2.4517e-77	170.04	78.643	down	FOXF1
SOX17	-3.07759	4.99818	-20.223	2.49076e-77	2.43758e-75	165.364	76.6037	down	SOX17
CSRNP1	-2.69302	9.52849	-20.1319	9.48884e-77	9.02465e-75	164.033	76.0228	down	CSRNP1
ERG	-2.46752	8.07333	-19.9001	2.80996e-75	2.51877e-73	160.659	74.5513	down	ERG
TCF21	-4.47797	6.47795	-19.6643	8.66941e-74	7.19774e-72	157.245	73.062	down	TCF21
KLF6	-1.99558	11.4567	-17.4164	4.86425e-60	2.29163e-58	125.735	59.313	down	KLF6
RXRG	-4.20521	2.91131	-16.9036	4.98371e-57	2.06885e-55	118.838	56.3024	down	RXRG
HELT	-1.62692	0.393543	-16.8447	1.0962e-56	4.47717e-55	118.053	55.9601	down	HELT
BCL6B	-2.10655	7.58563	-16.6964	7.93223e-56	3.14464e-54	116.085	55.1006	down	BCL6B
CBX7	-1.91814	9.18584	-16.6894	8.70456e-56	3.44408e-54	115.992	55.0603	down	CBX7
LMO2	-2.15387	7.65258	-16.6753	1.05078e-55	4.14946e-54	115.805	54.9785	down	LMO2
GATA1	-2.02196	1.47282	-16.5939	3.09351e-55	1.1869e-53	114.731	54.5095	down	GATA1
PKNOX2	-3.13479	5.43258	-16.5776	3.84261e-55	1.46048e-53	114.515	54.4154	down	PKNOX2
LIMD1	-1.62252	10.054	-16.3563	7.13567e-54	2.56302e-52	111.609	53.1466	down	LIMD1
FLI1	-2.15755	8.34576	-15.7278	2.51178e-50	7.75666e-49	103.487	49.6	down	FLI1
KLF9	-1.99516	9.78954	-15.3837	2.02188e-48	5.71259e-47	99.124	47.6942	down	KLF9
JUND	-1.573	10.9911	-15.3255	4.22155e-48	1.17151e-46	98.392	47.3745	down	JUND
ZBTB4	-1.21836	10.9263	-15.2807	7.42676e-48	2.03038e-46	97.8304	47.1292	down	ZBTB4
GATA6	-2.71282	7.45124	-15.2718	8.30876e-48	2.2654e-46	97.7188	47.0805	down	GATA6
KLF2	-2.53574	8.01569	-15.2214	1.56762e-47	4.23425e-46	97.0877	46.8048	down	KLF2
TBX2	-2.16437	8.67277	-15.1075	6.54646e-47	1.70242e-45	95.6667	46.184	down	TBX2
TBX4	-3.15319	6.70382	-14.9857	2.99373e-46	7.45964e-45	94.1555	45.5238	down	TBX4
JDP2	-1.55766	8.94831	-14.8265	2.16002e-45	5.17229e-44	92.1911	44.6655	down	JDP2
KLF17	-2.02075	1.71869	-14.7861	3.56032e-45	8.39386e-44	91.6944	44.4485	down	KLF17
KAT2B	-1.58493	8.48154	-14.7749	4.0856e-45	9.60165e-44	91.5576	44.3887	down	KAT2B
ZNF366	-2.56341	4.20022	-14.7399	6.2881e-45	1.46587e-43	91.1291	44.2015	down	ZNF366
ZBTB47	-1.31348	8.17506	-14.572	4.94151e-44	1.09524e-42	89.0801	43.3061	down	ZBTB47
PGR	-2.70751	4.90971	-14.4928	1.29895e-43	2.82644e-42	88.1196	42.8864	down	PGR
LRRFIP1	-1.13453	11.3626	-14.2497	2.46993e-42	5.03886e-41	85.1929	41.6073	down	LRRFIP1
ZEB2	-1.93531	9.24357	-14.2112	3.92504e-42	7.94341e-41	84.7327	41.4062	down	ZEB2
ZBTB16	-4.21687	4.25654	-14.1071	1.36804e-41	2.67508e-40	83.4921	40.8639	down	ZBTB16
ZEB1	-1.65548	8.61103	-14.0038	4.69272e-41	8.90957e-40	82.2674	40.3286	down	ZEB1
MYOCD	-3.27515	3.34516	-13.8478	2.98378e-40	5.45045e-39	80.4298	39.5252	down	MYOCD
MITF	-1.86253	7.65975	-13.7562	8.78822e-40	1.55758e-38	79.3568	39.0561	down	MITF
DACH1	-2.92544	5.74093	-13.6265	4.01868e-39	6.91677e-38	77.8469	38.3959	down	DACH1
APBB1	-1.92543	8.2695	-13.5725	7.54679e-39	1.27828e-37	77.221	38.1222	down	APBB1
HOXA5	-1.83435	5.63587	-13.556	9.13557e-39	1.53967e-37	77.0312	38.0393	down	HOXA5
GATA2	-2.28269	7.51473	-13.4981	1.79165e-38	2.97746e-37	76.3623	37.7467	down	GATA2
FOSB	-3.88544	9.2944	-13.4606	2.76816e-38	4.54068e-37	75.9303	37.5578	down	FOSB
ATOH8	-3.9269	7.34903	-13.1498	9.83513e-37	1.48465e-35	72.3849	36.0072	down	ATOH8
SPI1	-2.03943	9.20371	-13.0926	1.88463e-36	2.8114e-35	71.7392	35.7248	down	SPI1
ZNF385B	-4.15438	5.89447	-13.0827	2.11012e-36	3.13393e-35	71.627	35.6757	down	ZNF385B
ID4	-2.50201	7.77251	-13.0624	2.65658e-36	3.92252e-35	71.3984	35.5757	down	ID4
HLX	-1.53443	7.20981	-13.0008	5.33451e-36	7.73561e-35	70.7063	35.2729	down	HLX
MEF2A	-0.829168	10.194	-12.9972	5.557e-36	8.04672e-35	70.6657	35.2552	down	MEF2A
NR4A3	-2.72651	7.0983	-12.7553	8.39261e-35	1.14182e-33	67.9708	34.0761	down	NR4A3
SMAD7	-1.43852	8.91866	-12.6429	2.92712e-34	3.8782e-33	66.7309	33.5336	down	SMAD7
ZFP36	-1.91208	11.8964	-12.5909	5.2003e-34	6.81862e-33	66.1606	33.284	down	ZFP36
NFIX	-1.7865	10.3494	-12.5297	1.02062e-33	1.31025e-32	65.4915	32.9911	down	NFIX
RFX2	-1.71452	7.66663	-12.4985	1.43934e-33	1.83154e-32	65.1503	32.8418	down	RFX2
ZNF423	-2.08129	5.77231	-12.4834	1.69708e-33	2.15275e-32	64.9869	32.7703	down	ZNF423
ZHX3	-1.04765	9.16815	-12.3735	5.65007e-33	6.94112e-32	63.7934	32.2479	down	ZHX3
KLF13	-1.34477	10.9958	-12.3692	5.92128e-33	7.2567e-32	63.7469	32.2276	down	KLF13
SMAD9	-2.48082	4.60705	-12.3388	8.24271e-33	9.98689e-32	63.4187	32.0839	down	SMAD9
FOXO4	-1.11662	8.36486	-12.2534	2.08321e-32	2.47227e-31	62.4989	31.6813	down	FOXO4
TBX5	-1.98939	6.92158	-12.1359	7.39689e-32	8.48026e-31	61.2419	31.131	down	TBX5
NR4A1	-2.45586	10.6104	-12.1056	1.02389e-31	1.16072e-30	60.9194	30.9897	down	NR4A1
CITED2	-1.92769	10.4071	-12.0485	1.88734e-31	2.1077e-30	60.3128	30.7241	down	CITED2
SOX18	-1.70296	6.78902	-11.9815	3.85323e-31	4.23542e-30	59.6048	30.4142	down	SOX18
PER1	-1.75262	10.3987	-11.6756	9.68889e-30	1.0004e-28	56.4072	29.0137	down	PER1
ZNF705A	-0.972331	0.508997	-11.5835	2.52621e-29	2.53724e-28	55.4571	28.5975	down	ZNF705A
CREBL2	-0.898295	10.3182	-11.5742	2.78326e-29	2.78574e-28	55.3611	28.5554	down	CREBL2
ZNF331	-1.4849	8.6854	-11.5717	2.85646e-29	2.85618e-28	55.3353	28.5442	down	ZNF331
ZNF25	-0.925109	7.66902	-11.5605	3.20923e-29	3.19472e-28	55.2199	28.4936	down	ZNF25
THRA	-1.11575	8.97372	-11.4129	1.46884e-28	1.40823e-27	53.7122	27.833	down	THRA
KLF15	-2.48354	6.27663	-11.4016	1.65005e-28	1.57747e-27	53.5969	27.7825	down	KLF15
ETS1	-1.56753	10.7659	-11.3752	2.16171e-28	2.05211e-27	53.3292	27.6652	down	ETS1
ETV1	-2.06175	8.89963	-11.3741	2.18612e-28	2.07431e-27	53.3181	27.6603	down	ETV1
GATA5	-2.46074	3.10028	-11.2391	8.63807e-28	7.8718e-27	51.9564	27.0636	down	GATA5
SOX7	-2.26653	7.51109	-11.2003	1.27987e-27	1.15748e-26	51.5668	26.8928	down	SOX7
TBX3	-1.82128	8.026	-11.1615	1.89441e-27	1.69584e-26	51.1783	26.7225	down	TBX3
PPARG	-2.25407	7.79913	-11.1151	3.02008e-27	2.67048e-26	50.7162	26.52	down	PPARG
ZBED2	-2.42122	6.28673	-11.0491	5.85511e-27	5.07978e-26	50.0603	26.2325	down	ZBED2
ZNF438	-0.87663	7.63772	-10.9859	1.09987e-26	9.38151e-26	49.4358	25.9587	down	ZNF438
PEG3	-2.21893	5.07323	-10.9319	1.88246e-26	1.58631e-25	48.9035	25.7253	down	PEG3
MXD4	-1.02432	10.2799	-10.8739	3.34296e-26	2.77548e-25	48.3347	25.4759	down	MXD4
ZNF781	-1.59861	3.39015	-10.8606	3.80964e-26	3.15518e-25	48.2053	25.4191	down	ZNF781
MAFF	-1.14953	9.36861	-10.8399	4.67456e-26	3.84792e-25	48.0026	25.3303	down	MAFF
TSC22D1	-1.11303	11.9792	-10.7815	8.30076e-26	6.71285e-25	47.434	25.0809	down	TSC22D1
NR3C1	-0.924472	10.5818	-10.655	2.85581e-25	2.24063e-24	46.2105	24.5443	down	NR3C1
IRX1	-3.53842	3.53365	-10.6208	3.97854e-25	3.10109e-24	45.8822	24.4003	down	IRX1
FOS	-2.06376	11.8724	-10.6072	4.54118e-25	3.52608e-24	45.7513	24.3428	down	FOS
KLF4	-2.00041	9.6297	-10.6028	4.73889e-25	3.67395e-24	45.7091	24.3243	down	KLF4
NR5A2	-1.55017	5.5757	-10.5679	6.63979e-25	5.07964e-24	45.3752	24.1778	down	NR5A2
BTG2	-1.44824	11.368	-10.5545	7.55678e-25	5.76158e-24	45.2471	24.1217	down	BTG2
HLF	-2.65217	7.62091	-10.51	1.15993e-24	8.74174e-24	44.823	23.9356	down	HLF
FOXP1	-1.17787	9.82994	-10.4954	1.335e-24	1.0035e-23	44.6838	23.8745	down	FOXP1
SERTAD1	-1.17077	8.95889	-10.4858	1.46334e-24	1.09753e-23	44.593	23.8347	down	SERTAD1
LYL1	-1.36187	6.34769	-10.4765	1.60058e-24	1.19736e-23	44.5042	23.7957	down	LYL1
RUNX1T1	-2.03392	4.2146	-10.4589	1.89452e-24	1.41255e-23	44.3373	23.7225	down	RUNX1T1
APC	-0.817639	9.13036	-10.4081	3.0796e-24	2.26366e-23	43.8565	23.5115	down	APC
NR0B2	-3.61807	3.25038	-10.3285	6.56215e-24	4.72914e-23	43.1078	23.183	down	NR0B2
XPC	-0.749571	9.52652	-10.3221	6.97321e-24	5.01289e-23	43.0477	23.1566	down	XPC
PRDM5	-1.61679	5.25465	-10.2719	1.12182e-23	7.96282e-23	42.5772	22.9501	down	PRDM5
RARA	-1.03756	9.94374	-10.2619	1.23219e-23	8.73091e-23	42.4844	22.9093	down	RARA
GFI1B	-1.91075	1.34585	-10.2525	1.34648e-23	9.52743e-23	42.3966	22.8708	down	GFI1B
STAT5B	-0.709093	10.2846	-10.2349	1.59028e-23	1.12016e-22	42.2319	22.7985	down	STAT5B
NR3C2	-2.41001	7.12691	-10.2009	2.18891e-23	1.53065e-22	41.9158	22.6598	down	NR3C2
EGR1	-1.76249	11.7762	-10.1571	3.29978e-23	2.28771e-22	41.5098	22.4815	down	EGR1
ID2	-1.3029	9.49758	-10.1309	4.21302e-23	2.901e-22	41.2681	22.3754	down	ID2
TSC22D3	-1.50275	11.5532	-10.1148	4.89803e-23	3.35671e-22	41.1191	22.31	down	TSC22D3
KLF10	-0.974778	10.6095	-10.1095	5.14705e-23	3.52617e-22	41.07	22.2884	down	KLF10
NFKBIA	-1.11409	11.8902	-9.96937	1.88604e-22	1.25024e-21	39.7856	21.7244	down	NFKBIA
NFATC3	-0.761202	9.52044	-9.95449	2.1632e-22	1.42604e-21	39.65	21.6649	down	NFATC3
ZNF763	-1.34886	5.05004	-9.86241	5.03271e-22	3.23351e-21	38.815	21.2982	down	ZNF763
DUXA	-0.759461	0.217125	-9.77122	1.15417e-21	7.26545e-21	37.9945	20.9377	down	DUXA
ZFP2	-1.46259	3.83202	-9.74416	1.47465e-21	9.21735e-21	37.7522	20.8313	down	ZFP2
ZNF536	-1.95479	1.18705	-9.72349	1.77757e-21	1.1063e-20	37.5676	20.7502	down	ZNF536
PRDM16	-2.72522	6.35957	-9.71382	1.93973e-21	1.20315e-20	37.4813	20.7123	down	PRDM16
EBF1	-1.36035	6.10891	-9.70241	2.14993e-21	1.32947e-20	37.3796	20.6676	down	EBF1
EGR2	-1.61595	8.13093	-9.69073	2.38851e-21	1.47385e-20	37.2756	20.6219	down	EGR2
MEOX2	-2.00879	5.70376	-9.59668	5.5529e-21	3.35293e-20	36.4418	20.2555	down	MEOX2
MAL	-2.21052	5.88041	-9.56516	7.35571e-21	4.41386e-20	36.1639	20.1334	down	MAL
ATF3	-1.62674	9.83389	-9.55592	7.98671e-21	4.78356e-20	36.0826	20.0976	down	ATF3
JUN	-1.15782	11.9177	-9.52332	1.06723e-20	6.32901e-20	35.7962	19.9717	down	JUN
ZFPM2	-1.57711	6.04156	-9.51446	1.15451e-20	6.8326e-20	35.7185	19.9376	down	ZFPM2
HEYL	-1.23038	8.55797	-9.50266	1.28176e-20	7.5614e-20	35.6152	19.8922	down	HEYL
MBNL2	-0.972179	10.0934	-9.49181	1.41105e-20	8.29758e-20	35.5203	19.8505	down	MBNL2
ZBED3	-1.19915	4.49421	-9.34188	5.27589e-20	2.99381e-19	34.2175	19.2777	down	ZBED3
NR2F1	-1.56513	7.82569	-9.32919	5.89371e-20	3.33691e-19	34.1082	19.2296	down	NR2F1
IRF8	-1.68593	8.39063	-9.23436	1.34384e-19	7.46056e-19	33.2942	18.8717	down	IRF8
ZNF365	-1.77522	5.43299	-9.21044	1.6525e-19	9.12412e-19	33.0901	18.7819	down	ZNF365
ZMYND11	-0.62273	10.597	-9.13037	3.29111e-19	1.78075e-18	32.4099	18.4827	down	ZMYND11
STAT5A	-1.03691	9.21036	-9.12198	3.53654e-19	1.91049e-18	32.3389	18.4514	down	STAT5A
PLAGL1	-1.36618	8.14032	-9.06848	5.58635e-19	2.9844e-18	31.8877	18.2529	down	PLAGL1
TEF	-1.09296	9.28365	-9.05946	6.03261e-19	3.2101e-18	31.8118	18.2195	down	TEF
ZNF441	-0.939145	6.48603	-9.03634	7.3442e-19	3.8795e-18	31.6177	18.1341	down	ZNF441
SKI	-0.805339	10.926	-9.02813	7.87439e-19	4.15199e-18	31.5489	18.1038	down	SKI
TFEC	-1.67527	7.08399	-8.94598	1.57787e-18	8.1688e-18	30.863	17.8019	down	TFEC
MEF2C	-1.3909	8.70023	-8.94012	1.65776e-18	8.57363e-18	30.8143	17.7805	down	MEF2C
KLF11	-0.752145	9.23053	-8.93826	1.68399e-18	8.7026e-18	30.7988	17.7737	down	KLF11
HIF3A	-2.74619	6.44616	-8.92051	1.95515e-18	1.00526e-17	30.6515	17.7088	down	HIF3A
FOXA2	-3.3786	6.62843	-8.91221	2.09645e-18	1.07628e-17	30.5826	17.6785	down	FOXA2
ZNF442	-1.10022	4.1022	-8.88081	2.72826e-18	1.38902e-17	30.3227	17.5641	down	ZNF442
JAZF1	-0.976018	7.96904	-8.83906	3.86791e-18	1.9511e-17	29.9784	17.4125	down	JAZF1
RORA	-1.19172	8.63914	-8.80499	5.13712e-18	2.5753e-17	29.6985	17.2893	down	RORA
CCDC17	-2.26604	4.6176	-8.77181	6.76642e-18	3.36874e-17	29.4268	17.1696	down	CCDC17
RBL2	-0.619832	10.8508	-8.75977	7.47662e-18	3.70593e-17	29.3284	17.1263	down	RBL2
SATB1	-1.1371	8.64274	-8.68644	1.36916e-17	6.68511e-17	28.7318	16.8635	down	SATB1
SOX5	-1.79786	4.19581	-8.6531	1.80016e-17	8.70764e-17	28.4619	16.7447	down	SOX5
OSR1	-1.5261	6.16695	-8.59656	2.85764e-17	1.36695e-16	28.0064	16.544	down	OSR1
CAMTA2	-0.62955	9.81171	-8.50956	5.78905e-17	2.71281e-16	27.3105	16.2374	down	CAMTA2
FOXN3	-0.778099	10.5497	-8.49572	6.47374e-17	3.02526e-16	27.2004	16.1888	down	FOXN3
PPARGC1A	-2.41392	5.85926	-8.48655	6.97055e-17	3.24769e-16	27.1275	16.1567	down	PPARGC1A
ETV5	-1.2909	9.80544	-8.48294	7.17613e-17	3.33832e-16	27.0989	16.1441	down	ETV5
TRIM22	-1.22751	10.2202	-8.45685	8.85329e-17	4.09568e-16	26.8919	16.0529	down	TRIM22
HOPX	-2.39563	10.66	-8.45667	8.86591e-17	4.10058e-16	26.8905	16.0523	down	HOPX
ID3	-1.0923	9.78962	-8.43816	1.02862e-16	4.73586e-16	26.7441	15.9877	down	ID3
CBFA2T3	-1.42111	6.73655	-8.39185	1.49021e-16	6.7779e-16	26.3789	15.8268	down	CBFA2T3
ZNF474	-1.66167	3.26725	-8.3755	1.6978e-16	7.69443e-16	26.2504	15.7701	down	ZNF474
NFIA	-1.0195	9.1758	-8.35294	2.03201e-16	9.14967e-16	26.0734	15.6921	down	NFIA
ETS2	-0.978277	11.7633	-8.23374	5.21358e-16	2.29054e-15	25.1455	15.2829	down	ETS2
IRX2	-2.40731	7.88895	-8.21297	6.13683e-16	2.68509e-15	24.9849	15.2121	down	IRX2
AR	-1.94081	3.56772	-8.17013	8.57932e-16	3.71447e-15	24.6551	15.0665	down	AR
NCOA4	-0.635131	12.0371	-8.15322	9.78874e-16	4.21915e-15	24.5253	15.0093	down	NCOA4
TBX21	-1.5841	4.63877	-8.11629	1.30449e-15	5.56696e-15	24.2426	14.8846	down	TBX21
POU6F1	-0.874705	7.06478	-8.11558	1.31175e-15	5.59677e-15	24.2371	14.8821	down	POU6F1
ZNF804A	-1.44531	3.21094	-8.10988	1.37098e-15	5.83966e-15	24.1937	14.863	down	ZNF804A
THRB	-1.48481	7.32823	-8.0523	2.1399e-15	9.03316e-15	23.7555	14.6696	down	THRB
CEBPD	-1.1186	10.5708	-8.00529	3.07152e-15	1.28189e-14	23.3999	14.5126	down	CEBPD
ARID5A	-0.756929	9.13376	-7.96899	4.05547e-15	1.68008e-14	23.1265	14.392	down	ARID5A
NR4A2	-1.53124	8.27705	-7.90649	6.52679e-15	2.67272e-14	22.6584	14.1853	down	NR4A2
NFIB	-1.06099	10.1297	-7.88859	7.47521e-15	3.04816e-14	22.525	14.1264	down	NFIB
NFATC1	-0.946432	8.4908	-7.88226	7.84216e-15	3.19137e-14	22.4779	14.1056	down	NFATC1
LHX6	-1.23338	5.87801	-7.8484	1.01282e-14	4.09618e-14	22.2263	13.9945	down	LHX6
ZNF660	-1.21769	3.17102	-7.84023	1.07713e-14	4.34758e-14	22.1658	13.9677	down	ZNF660
UTF1	-0.605036	0.388904	-7.83298	1.13756e-14	4.58054e-14	22.1121	13.944	down	UTF1
PRDM6	-1.22156	5.30183	-7.78963	1.57534e-14	6.28212e-14	21.792	13.8026	down	PRDM6
TCF4	-1.02061	10.1528	-7.785	1.63093e-14	6.49487e-14	21.7579	13.7876	down	TCF4
JUNB	-0.95331	11.8245	-7.7712	1.80831e-14	7.1843e-14	21.6564	13.7427	down	JUNB
ZNF677	-1.60349	3.82232	-7.75644	2.01905e-14	7.99647e-14	21.5481	13.6949	down	ZNF677
HOXA4	-1.52373	5.39875	-7.74076	2.26949e-14	8.95857e-14	21.4332	13.6441	down	HOXA4
EGR3	-1.45674	7.24572	-7.73537	2.36246e-14	9.31464e-14	21.3937	13.6266	down	EGR3
FOXO3	-0.684225	10.2505	-7.72515	2.54919e-14	1.00353e-13	21.3189	13.5936	down	FOXO3
BHLHE41	-1.35989	8.46712	-7.69489	3.19144e-14	1.24956e-13	21.0981	13.496	down	BHLHE41
SETDB2	-0.593132	7.97291	-7.69276	3.24222e-14	1.26748e-13	21.0826	13.4892	down	SETDB2
NR2E3	-0.891116	1.44276	-7.69106	3.28332e-14	1.2833e-13	21.0702	13.4837	down	NR2E3
FOXF2	-1.29013	7.19419	-7.683	3.4851e-14	1.35876e-13	21.0116	13.4578	down	FOXF2
ZBTB46	-1.07722	6.94793	-7.67709	3.64111e-14	1.4174e-13	20.9686	13.4388	down	ZBTB46
ZBTB8A	-0.595868	7.84795	-7.6294	5.17628e-14	1.9947e-13	20.6229	13.286	down	ZBTB8A
OLIG1	-1.69424	1.91661	-7.62325	5.41616e-14	2.08396e-13	20.5784	13.2663	down	OLIG1
FOXO1	-0.838932	9.33152	-7.60644	6.12762e-14	2.34656e-13	20.4572	13.2127	down	FOXO1
ZNF597	-1.32675	5.30273	-7.56078	8.55976e-14	3.24726e-13	20.1288	13.0675	down	ZNF597
ZNF608	-1.36105	7.84364	-7.55982	8.62013e-14	3.26955e-13	20.1219	13.0645	down	ZNF608
ZNF439	-1.12222	6.11559	-7.48165	1.5213e-13	5.67457e-13	19.5641	12.8178	down	ZNF439
LMO3	-3.03288	8.51356	-7.46063	1.77084e-13	6.56665e-13	19.415	12.7518	down	LMO3
ZNF835	-1.37434	2.78498	-7.45377	1.86061e-13	6.8882e-13	19.3665	12.7303	down	ZNF835
SCD5	-1.44323	8.65825	-7.38581	3.03143e-13	1.1095e-12	18.8873	12.5184	down	SCD5
IKZF1	-1.25073	8.40205	-7.37816	3.20197e-13	1.17044e-12	18.8336	12.4946	down	IKZF1
SNAI3	-1.03631	4.94971	-7.37042	3.38389e-13	1.23471e-12	18.7794	12.4706	down	SNAI3
MEIS1	-0.972911	8.14342	-7.35622	3.74477e-13	1.36295e-12	18.6799	12.4266	down	MEIS1
LHX9	-1.95877	2.64219	-7.35086	3.89049e-13	1.4142e-12	18.6425	12.41	down	LHX9
ZNF583	-0.98673	5.56344	-7.33317	4.41252e-13	1.59708e-12	18.5189	12.3553	down	ZNF583
TEAD1	-0.65466	10.5023	-7.32564	4.65499e-13	1.68274e-12	18.4665	12.3321	down	TEAD1
SP100	-0.622439	10.5844	-7.32169	4.78755e-13	1.72943e-12	18.4389	12.3199	down	SP100
NFIC	-0.82147	9.24786	-7.30394	5.42964e-13	1.95475e-12	18.3154	12.2652	down	NFIC
CASZ1	-0.925199	9.12498	-7.2838	6.26153e-13	2.24586e-12	18.1756	12.2033	down	CASZ1
HIC1	-0.969822	6.9556	-7.23421	8.88016e-13	3.14941e-12	17.8329	12.0516	down	HIC1
RORB	-1.63153	2.75198	-7.23367	8.91419e-13	3.16037e-12	17.8291	12.0499	down	RORB
TCF7L2	-0.595136	9.14368	-7.16101	1.48181e-12	5.17024e-12	17.3308	11.8292	down	TCF7L2
NFKBIZ	-1.11985	9.50044	-7.14073	1.70624e-12	5.92374e-12	17.1926	11.768	down	NFKBIZ
ZNF662	-1.41998	5.85981	-7.12727	1.87331e-12	6.4808e-12	17.101	11.7274	down	ZNF662
ZNF704	-1.33184	6.91586	-7.09672	2.31448e-12	7.96309e-12	16.8937	11.6355	down	ZNF704
ZNF521	-1.20204	6.94238	-7.01204	4.14194e-12	1.40384e-11	16.3235	11.3828	down	ZNF521
HOXA2	-1.09462	3.7574	-6.99587	4.62551e-12	1.56277e-11	16.2153	11.3348	down	HOXA2
ZNF582	-1.15059	4.43645	-6.96405	5.74491e-12	1.9297e-11	16.003	11.2407	down	ZNF582
NFAT5	-0.601864	10.2502	-6.86342	1.13337e-11	3.73149e-11	15.3378	10.9456	down	NFAT5
HNF1B	-3.00177	6.29136	-6.86019	1.15824e-11	3.81027e-11	15.3165	10.9362	down	HNF1B
NR2F2	-0.752734	9.61442	-6.84832	1.25412e-11	4.11633e-11	15.2387	10.9017	down	NR2F2
MECOM	-1.13937	9.85421	-6.82793	1.43738e-11	4.69804e-11	15.1052	10.8424	down	MECOM
LCORL	-0.599318	5.81936	-6.80278	1.69985e-11	5.53183e-11	14.9411	10.7696	down	LCORL
GTF2IRD2	-0.663163	7.96436	-6.76155	2.23512e-11	7.2158e-11	14.6732	10.6507	down	GTF2IRD2
AKNA	-0.882841	9.60226	-6.71469	3.04541e-11	9.74167e-11	14.3707	10.5164	down	AKNA
ZNF540	-1.15017	4.99228	-6.6784	3.86467e-11	1.2277e-10	14.1377	10.4129	down	ZNF540
ELF5	-2.07049	6.22985	-6.65723	4.43885e-11	1.40306e-10	14.0023	10.3527	down	ELF5
ZNF471	-1.33211	5.46757	-6.65166	4.60326e-11	1.45299e-10	13.9667	10.3369	down	ZNF471
GTF2IRD2B	-0.826358	6.4534	-6.64209	4.89974e-11	1.54393e-10	13.9057	10.3098	down	GTF2IRD2B
TWIST2	-1.1971	4.19104	-6.61108	5.99486e-11	1.87703e-10	13.7085	10.2222	down	TWIST2
IKZF4	-0.636343	7.94435	-6.59642	6.593e-11	2.05732e-10	13.6156	10.1809	down	IKZF4
HAND1	-1.324	0.995648	-6.56545	8.05452e-11	2.49799e-10	13.4199	10.094	down	HAND1
IRF1	-0.826194	10.5515	-6.54616	9.12081e-11	2.81704e-10	13.2984	10.04	down	IRF1
ZNF844	-1.06057	6.11602	-6.54512	9.1818e-11	2.83415e-10	13.2919	10.0371	down	ZNF844
ZNF493	-1.15993	6.64053	-6.5393	9.53244e-11	2.9379e-10	13.2553	10.0208	down	ZNF493
NUPR1	-1.00986	10.5084	-6.5179	1.09365e-10	3.3538e-10	13.1211	9.96112	down	NUPR1
ZNF69	-1.18771	5.10437	-6.4946	1.26952e-10	3.87142e-10	12.9754	9.89636	down	ZNF69
CEBPA	-1.06376	9.55687	-6.48428	1.35606e-10	4.12602e-10	12.911	9.86772	down	CEBPA
NFATC2	-1.3964	5.48587	-6.45077	1.67853e-10	5.06989e-10	12.7027	9.77507	down	NFATC2
ZNF219	-0.829236	8.9896	-6.41191	2.14722e-10	6.44229e-10	12.4623	9.66812	down	ZNF219
ZNF491	-0.903207	4.28916	-6.41017	2.17092e-10	6.50956e-10	12.4516	9.66336	down	ZNF491
NKX2-1	-2.82929	8.74017	-6.38252	2.58448e-10	7.7074e-10	12.2814	9.58763	down	NKX2-1
ZNF487	-0.643208	4.83049	-6.3628	2.92549e-10	8.68855e-10	12.1605	9.5338	down	ZNF487
NFE2	-1.57983	5.06397	-6.30614	4.16901e-10	1.22255e-09	11.8149	9.37997	down	NFE2
WWTR1	-0.740618	9.17834	-6.2744	5.07812e-10	1.47869e-09	11.6225	9.2943	down	WWTR1
ZNF132	-0.773729	5.91342	-6.23991	6.28545e-10	1.82109e-09	11.4145	9.20166	down	ZNF132
ZFP92	-0.939074	2.02628	-6.23751	6.37904e-10	1.84662e-09	11.4001	9.19524	down	ZFP92
ZFP3	-0.884737	7.12511	-6.23283	6.56563e-10	1.89738e-09	11.372	9.18272	down	ZFP3
NACC2	-0.691612	5.7824	-6.20382	7.84833e-10	2.25584e-09	11.198	9.10522	down	NACC2
ZNF671	-0.946374	6.35031	-6.19804	8.13178e-10	2.33466e-09	11.1635	9.08981	down	ZNF671
ZMAT1	-1.37532	6.69775	-6.18892	8.59913e-10	2.4643e-09	11.109	9.06555	down	ZMAT1
RXRA	-0.612758	10.8875	-6.18328	8.9009e-10	2.5468e-09	11.0754	9.05057	down	RXRA
ZNF483	-0.89643	3.58493	-6.14222	1.14357e-09	3.24597e-09	10.8312	8.94174	down	ZNF483
TFEB	-0.644859	8.6365	-6.13707	1.17995e-09	3.34454e-09	10.8007	8.92814	down	TFEB
ZNF596	-0.752956	5.31949	-6.12902	1.23906e-09	3.50717e-09	10.7531	8.90691	down	ZNF596
HSF5	-0.74285	1.25537	-6.11823	1.3229e-09	3.73405e-09	10.6893	8.87847	down	HSF5
PBX3	-0.650614	8.67228	-6.11437	1.35424e-09	3.81878e-09	10.6665	8.86831	down	PBX3
ZNF578	-1.3313	4.09278	-6.10588	1.4257e-09	4.01528e-09	10.6164	8.84597	down	ZNF578
ZNF788	-0.979621	5.65798	-6.08502	1.61719e-09	4.53565e-09	10.4937	8.79124	down	ZNF788
CIITA	-1.22828	8.49906	-6.05239	1.96821e-09	5.49127e-09	10.3024	8.70593	down	CIITA
ZNF175	-0.693503	6.69022	-6.04305	2.08158e-09	5.79797e-09	10.2479	8.68161	down	ZNF175
HHEX	-0.852171	7.25447	-6.03399	2.19778e-09	6.10652e-09	10.195	8.65802	down	HHEX
ZSCAN18	-0.997068	9.15429	-6.02472	2.32309e-09	6.44056e-09	10.1411	8.63393	down	ZSCAN18
ZNF396	-0.819491	5.03952	-6.0223	2.35696e-09	6.53179e-09	10.127	8.62765	down	ZNF396
GLIS2	-0.756242	9.38544	-5.91479	4.45945e-09	1.21212e-08	9.50661	8.35072	down	GLIS2
ID1	-1.11538	10.0035	-5.91023	4.58072e-09	1.24358e-08	9.48052	8.33907	down	ID1
ZNF429	-1.00553	6.18486	-5.85321	6.39607e-09	1.71754e-08	9.15598	8.19409	down	ZNF429
HDAC11	-0.605202	8.54055	-5.84275	6.79809e-09	1.82188e-08	9.09674	8.16761	down	HDAC11
ZNF665	-1.02283	3.92861	-5.84136	6.85301e-09	1.83562e-08	9.08892	8.16412	down	ZNF665
HEY2	-0.963184	5.45763	-5.73052	1.2991e-08	3.41161e-08	8.46767	7.88636	down	HEY2
ARNT2	-1.14266	8.39431	-5.68525	1.68159e-08	4.38257e-08	8.21718	7.77428	down	ARNT2
ZFP28	-0.940295	6.63995	-5.67484	1.78398e-08	4.64285e-08	8.15982	7.74861	down	ZFP28
HIPK2	-0.691924	10.6034	-5.67331	1.79944e-08	4.68006e-08	8.15145	7.74486	down	HIPK2
ZNF214	-1.05866	4.47454	-5.57172	3.18659e-08	8.12407e-08	7.5972	7.49667	down	ZNF214
SETBP1	-0.90205	7.99926	-5.54954	3.60557e-08	9.14164e-08	7.47746	7.44303	down	SETBP1
BNC2	-0.947595	6.87332	-5.51099	4.46455e-08	1.12254e-07	7.27041	7.35022	down	BNC2
CPEB1	-1.23382	2.98398	-5.50824	4.53299e-08	1.13904e-07	7.25567	7.34362	down	CPEB1
RORC	-1.97356	7.80435	-5.45467	6.08602e-08	1.51221e-07	6.97034	7.21567	down	RORC
ZNF727	-1.17949	2.06617	-5.43491	6.78015e-08	1.67851e-07	6.86578	7.16876	down	ZNF727
MEIS2	-0.735984	7.65525	-5.36334	9.99744e-08	2.4457e-07	6.49002	7.00011	down	MEIS2
CEBPE	-0.785852	1.72184	-5.35043	1.07178e-07	2.61561e-07	6.42273	6.96989	down	CEBPE
ZNF831	-1.03987	4.98553	-5.0389	5.4888e-07	1.26772e-06	4.84594	6.26052	down	ZNF831
PBX1	-0.759878	10.0419	-5.01234	6.2835e-07	1.44223e-06	4.71569	6.2018	down	PBX1
FOXI2	-0.918426	1.28447	-4.90759	1.06452e-06	2.39771e-06	4.20832	5.97285	down	FOXI2
ZNF385D	-0.853387	2.59753	-4.90483	1.07924e-06	2.42925e-06	4.1951	5.96688	down	ZNF385D
PURG	-0.742783	1.81642	-4.90454	1.0808e-06	2.43223e-06	4.19371	5.96625	down	PURG
TNFAIP3	-0.710871	10.3401	-4.82689	1.58705e-06	3.52064e-06	3.82447	5.79941	down	TNFAIP3
ZBTB20	-0.596073	3.01991	-4.77226	2.0728e-06	4.55432e-06	3.56807	5.68344	down	ZBTB20
MSX1	-0.815422	4.94231	-4.7175	2.70168e-06	5.87966e-06	3.31385	5.56837	down	MSX1
ZNF682	-1.00447	5.53244	-4.70145	2.91829e-06	6.33505e-06	3.2399	5.53487	down	ZNF682
SOX13	-0.631486	9.49929	-4.68269	3.19279e-06	6.90399e-06	3.15372	5.49583	down	SOX13
HIVEP3	-0.658903	7.7059	-4.68158	3.20975e-06	6.9395e-06	3.14864	5.49353	down	HIVEP3
FOXJ1	-1.77193	7.3863	-4.64901	3.74887e-06	8.04839e-06	2.99987	5.4261	down	FOXJ1
ZNF347	-0.762062	6.29799	-4.64432	3.8334e-06	8.22201e-06	2.97851	5.41642	down	ZNF347
CREB5	-0.824413	7.14691	-4.53121	6.52051e-06	1.37054e-05	2.47017	5.18572	down	CREB5
NKX2-8	-1.08911	4.01985	-4.49809	7.60126e-06	1.58889e-05	2.32359	5.11911	down	NKX2-8
L3MBTL4	-0.929621	6.70867	-4.48618	8.03037e-06	1.6752e-05	2.27112	5.09526	down	L3MBTL4
HOXB5	-0.789438	5.96473	-4.43659	1.00789e-05	2.08495e-05	2.05417	4.99658	down	HOXB5
CREB3L1	-1.04835	9.44071	-4.38381	1.28052e-05	2.62479e-05	1.82579	4.89261	down	CREB3L1
IRX3	-0.854864	8.85796	-4.3541	1.46358e-05	2.98342e-05	1.69843	4.83458	down	IRX3
RFX4	-0.731349	0.789463	-4.33684	1.58116e-05	3.21211e-05	1.62481	4.80102	down	RFX4
ZNF541	-0.883543	2.88847	-4.30833	1.7954e-05	3.62805e-05	1.50379	4.74584	down	ZNF541
GATA3	-0.887168	6.35066	-4.28742	1.96979e-05	3.96108e-05	1.41556	4.70558	down	GATA3
ZNF354C	-0.688213	4.79743	-4.23577	2.47259e-05	4.92622e-05	1.19933	4.60685	down	ZNF354C
MLXIPL	-0.984212	5.03713	-4.16303	3.39153e-05	6.67304e-05	0.899144	4.4696	down	MLXIPL
SCML4	-0.833336	4.622	-4.1083	4.28831e-05	8.35007e-05	0.676597	4.36771	down	SCML4
VENTX	-0.701078	4.07131	-4.08772	4.6805e-05	9.07692e-05	0.593655	4.32971	down	VENTX
ZNF626	-0.971776	6.46798	-4.07514	4.93675e-05	9.55649e-05	0.543156	4.30656	down	ZNF626
NHLH2	-0.985568	1.86375	-4.05098	5.46673e-05	0.000105321	0.446586	4.26227	down	NHLH2
NR1H4	-0.85803	0.940998	-3.9957	6.8894e-05	0.000131292	0.227747	4.16182	down	NR1H4
ZNF415	-0.768655	6.13501	-3.94191	8.60578e-05	0.000162384	0.0175635	4.06521	down	ZNF415
ZNF853	-0.7085	7.37278	-3.93344	8.91034e-05	0.000167772	-0.0152707	4.05011	down	ZNF853
ZNF334	-0.918125	5.55106	-3.92772	9.12158e-05	0.000171526	-0.0373884	4.03993	down	ZNF334
ZNF454	-0.817024	3.13054	-3.92602	9.1854e-05	0.000172662	-0.0439696	4.0369	down	ZNF454
EBF2	-0.633131	1.81976	-3.90599	9.9688e-05	0.000186695	-0.121198	4.00136	down	EBF2
ZNF43	-0.70476	7.1974	-3.86248	0.000118942	0.000220996	-0.287688	3.92467	down	ZNF43
KLF8	-0.6916	7.41312	-3.81681	0.000142895	0.000263449	-0.460471	3.84498	down	KLF8
PAX6	-0.783366	5.38274	-3.75565	0.000182155	0.000332621	-0.688727	3.73956	down	PAX6
ZNF676	-0.842467	1.58183	-3.67396	0.000250585	0.000451272	-0.988014	3.60104	down	ZNF676
ZNF502	-0.638582	6.25172	-3.64377	0.000281497	0.000504116	-1.09698	3.55053	down	ZNF502
ZFP42	-1.20525	1.85082	-3.60058	0.000331986	0.000590825	-1.25135	3.47888	down	ZFP42
IRX6	-1.17975	5.23604	-3.49221	0.000498491	0.000872811	-1.6308	3.30234	down	IRX6
ESR1	-0.856992	6.19613	-3.47138	0.000538337	0.000938118	-1.70242	3.26895	down	ESR1
ZNF737	-0.727941	6.97759	-3.40375	0.000689167	0.00118687	-1.93212	3.16168	down	ZNF737
BATF2	-0.601452	7.50876	-3.29991	0.000998888	0.00168939	-2.27619	3.00048	down	BATF2
FOXC2	-0.679982	2.85516	-3.21256	0.00135461	0.00225319	-2.55751	2.86819	down	FOXC2
ZNF880	-0.625122	6.09461	-3.15009	0.00167724	0.00276308	-2.75418	2.7754	down	ZNF880
ZNF418	-0.606417	4.90943	-2.98975	0.00285553	0.00458596	-3.24156	2.54431	down	ZNF418
ESRRG	-0.76546	4.36493	-2.85606	0.00437188	0.00686339	-3.62881	2.35933	down	ESRRG
ZNF135	-0.590512	5.72253	-2.83147	0.00471983	0.00737879	-3.69813	2.32607	down	ZNF135
DMRTA1	-0.747121	5.28383	-2.81886	0.00490783	0.0076597	-3.73345	2.30911	down	DMRTA1
HOXA7	-0.63551	5.51535	-2.80459	0.00512866	0.0079816	-3.77322	2.29	down	HOXA7
MKX	-0.662694	4.10622	-2.79708	0.00524859	0.00815758	-3.79409	2.27996	down	MKX
ZSCAN23	-0.595701	4.1511	-2.75691	0.00593376	0.00915647	-3.90473	2.22667	down	ZSCAN23
HOXD1	-0.64184	5.94175	-2.2899	0.0222199	0.0316993	-5.07484	1.65326	down	HOXD1
ZNF486	-0.605429	5.16545	-2.2254	0.0262609	0.0370881	-5.2196	1.58069	down	ZNF486
