# Supplementary material for: Identifying key transcription factors and immune infiltration in non-small-cell lung cancer using weighted correlation network and Cox regression analyses
Source: Front Oncol. 2023 May 1;13:1112020. doi: 10.3389/fonc.2023.1112020 (PMC10183566; doi:10.3389/fonc.2023.1112020)
Supplement: Supplementary file 2 [file Table_2.xlsx]

## Sheet: Supplemental Table 2
	p.MMblue	p.MMturquoise	p.MMgreen	p.MMbrown	p.MMyellow	p.MMgrey	p.GS.OS.time	p.GS.OS
FOXP3	0.0261063	0.00828113	3.67193e-14	2.25544e-181	1.7419e-56	1.59193e-05	0.617911	0.215235
ZBTB32	0.239367	0.155402	7.08944e-05	2.20343e-90	1.10028e-17	0.569127	0.0427586	0.0116159
PAX5	3.24837e-06	6.42885e-06	7.51594e-20	2.1169e-98	1.18242e-42	2.06518e-07	0.383684	0.0205217
ZNF80	0.0948434	0.00322588	8.02793e-12	2.77943e-103	2.56211e-17	8.75914e-05	0.124522	0.00121219
SPIB	3.22866e-10	7.22732e-09	4.68638e-19	6.2143e-152	2.67025e-39	2.59431e-13	0.58123	0.0150012
FLI1	3.73119e-54	1.36973e-40	1.66432e-56	0	7.9344e-204	1.3249e-72	0.125748	0.074009
GATA6	4.81284e-55	3.93652e-36	2.44101e-37	1.06761e-86	2.5431e-96	1.31031e-55	0.00291654	0.365079
KAT2B	6.90856e-74	6.25912e-51	1.03315e-59	2.96302e-138	3.11858e-63	9.3774e-97	0.115028	0.0386568
ZEB2	3.97878e-31	3.70315e-23	1.65982e-45	1.05158e-245	7.80175e-222	3.19647e-47	0.0130556	0.12085
MITF	1.42271e-49	1.10104e-43	1.25792e-49	3.528e-141	6.02517e-110	7.2978e-73	0.912354	0.563976
SPI1	4.9367e-34	1.21547e-30	7.70794e-35	1.88318e-279	3.64587e-96	4.10173e-46	0.110003	0.118077
CREBL2	1.08385e-70	8.25133e-56	3.5009e-28	7.74818e-84	1.41487e-50	2.59959e-76	0.753215	0.789168
ETS1	4.31802e-29	4.7104e-23	1.74627e-36	1.8191e-220	4.11022e-164	9.09344e-50	0.00709039	0.898923
ZNF438	6.51384e-38	2.20087e-38	3.58938e-31	2.85332e-87	5.85849e-45	9.61432e-48	0.942524	0.654369
NR5A2	2.95935e-42	3.20752e-40	1.23121e-41	7.08108e-103	2.75886e-114	3.55142e-54	0.0485797	0.740678
LYL1	1.34325e-63	6.14573e-47	1.42622e-50	4.53482e-168	8.53773e-92	2.72934e-49	0.0466204	0.00292904
IRF8	7.16892e-37	2.47157e-36	1.26563e-44	0	4.39129e-105	1.56549e-54	0.165159	0.00475612
STAT5A	2.90514e-24	5.87717e-19	1.24152e-37	5.49415e-235	4.33529e-83	2.45239e-35	0.108183	0.107347
TFEC	2.3169e-18	1.08649e-27	4.67428e-33	8.34494e-249	7.93862e-56	5.28955e-38	0.0583337	0.0443879
MEF2C	3.66376e-111	8.29631e-107	8.24393e-110	5.89793e-216	3.7799e-172	1.1202e-141	0.205979	0.0509156
JAZF1	3.12459e-15	0.0414234	5.78806e-10	1.75879e-66	3.44258e-57	1.68225e-08	0.859824	0.770074
TRIM22	4.63677e-44	2.6208e-32	1.18499e-41	1.64807e-199	1.13082e-58	2.34846e-66	0.410495	0.111364
TBX21	1.84315e-11	6.96732e-23	1.58499e-24	6.73944e-200	1.93487e-39	5.77361e-24	0.648648	0.0436957
ZNF804A	1.58084e-07	6.69954e-21	1.20243e-33	1.4025e-119	5.31371e-54	9.92379e-18	0.172829	0.61149
BHLHE41	1.02206e-09	0.355171	4.34352e-14	2.52313e-87	5.0156e-58	3.86007e-10	0.203755	0.859401
SETDB2	3.38976e-45	5.90926e-26	4.97488e-54	2.89093e-85	2.16403e-53	1.68967e-42	0.395611	0.000923933
ZBTB46	4.82629e-48	7.32372e-37	2.33624e-45	2.75922e-139	3.41018e-128	1.13166e-43	0.00198215	0.146098
IKZF1	1.80322e-25	3.44032e-27	1.76582e-42	0	2.61309e-109	1.22015e-40	0.446686	0.0713607
SNAI3	1.72542e-60	1.99656e-53	1.93646e-38	3.06711e-170	2.32691e-73	1.13954e-49	0.129572	5.72959e-05
SP100	3.7239e-46	5.22549e-42	1.85211e-22	1.265e-105	7.85307e-30	4.42265e-75	0.0593793	0.772848
AKNA	8.29785e-39	1.5713e-58	1.00473e-59	5.73846e-289	1.68484e-108	6.28097e-60	0.0933775	0.0054171
IRF1	0.00584326	8.24297e-08	0.00635519	6.59019e-107	1.88592e-09	3.22142e-12	0.568302	0.519259
NFATC2	6.0272e-24	3.54205e-37	8.93831e-57	4.75856e-192	3.9936e-110	2.55731e-44	0.000408607	0.0225677
ZNF671	1.44058e-70	8.93359e-69	5.54738e-139	9.11331e-134	7.64853e-77	4.83925e-77	0.55034	0.0721989
TFEB	1.21715e-73	1.73274e-38	9.08856e-26	8.16845e-77	1.74982e-59	4.19515e-49	0.0825573	0.000279591
HSF5	1.01336e-14	6.1483e-15	3.05746e-26	8.0582e-110	3.24176e-39	8.93252e-20	0.463438	0.0110386
CIITA	2.15091e-48	3.63684e-60	1.80926e-49	0	7.64269e-88	2.94927e-78	0.194602	0.000905113
ZNF831	7.62176e-19	1.08083e-22	2.59625e-34	1.29428e-289	3.62892e-81	1.07223e-30	0.402232	0.00186991
HIVEP3	0.00930792	0.546881	6.29749e-17	3.15886e-82	1.08461e-51	1.95534e-05	0.126106	0.407321
SCML4	2.40223e-30	2.60303e-35	7.27228e-37	8.79499e-282	7.52692e-64	3.16448e-44	0.392965	0.000208326
VENTX	5.82718e-43	4.23258e-33	4.99206e-42	8.89475e-104	8.70666e-90	3.67253e-35	0.000233107	1.44213e-05
ESR1	1.03784e-38	5.86686e-52	7.80772e-33	4.69344e-75	2.88082e-42	6.00562e-56	0.0134426	0.220799
BATF2	6.83e-22	1.47914e-48	3.58775e-22	3.64494e-97	2.67073e-18	6.69884e-42	0.0731932	0.521438
PRRX1	0.259789	6.35876e-10	0.0187186	1.03046e-31	7.07057e-62	0.00504629	0.150379	0.756719
TAL1	4.85612e-37	2.80277e-17	6.8357e-40	2.92488e-58	2.13121e-127	3.74013e-28	0.0497498	0.0123505
FOXF1	5.22952e-35	1.35299e-11	3.01327e-18	9.65547e-63	2.40685e-152	3.53973e-25	0.360973	0.105481
SOX17	3.94193e-56	4.69704e-34	2.99477e-34	7.8105e-78	2.27708e-160	1.37549e-43	0.0092892	0.535902
ERG	4.84091e-48	4.57926e-15	5.3159e-33	2.84617e-60	1.96087e-166	3.09471e-39	0.652523	0.0370166
TCF21	5.49896e-110	1.73859e-66	1.24615e-67	1.83294e-127	2.33797e-244	3.27884e-103	0.00879656	0.0350308
BCL6B	1.14992e-37	3.87046e-36	3.91437e-39	7.26064e-89	5.48103e-201	6.15301e-44	0.000701401	0.681603
LMO2	3.22134e-32	6.2541e-09	7.81538e-28	7.59004e-67	9.71292e-86	5.92985e-21	0.46781	0.0209098
PKNOX2	5.66075e-35	1.13602e-11	5.64792e-45	1.07555e-72	9.15216e-176	1.98361e-22	0.0242663	0.588202
KLF2	2.33507e-118	2.82756e-87	2.4842e-39	6.71792e-107	2.48129e-124	7.10732e-107	0.0584223	0.0459491
TBX2	2.92835e-26	6.23769e-06	7.42168e-19	1.12118e-18	8.17884e-110	2.95347e-09	0.0717676	0.213187
TBX4	3.06002e-67	4.02619e-34	1.92852e-53	2.3608e-39	6.06614e-120	9.46677e-48	0.167323	0.00831016
KLF17	5.9288e-15	8.64171e-07	4.17437e-13	6.14356e-49	1.95287e-78	2.22098e-18	0.0204057	0.349248
ZNF366	2.08807e-34	8.54311e-29	1.03823e-43	4.38422e-147	2.42985e-178	8.98382e-51	0.00343322	0.0194743
ZBTB47	3.43377e-37	1.8751e-14	2.12039e-44	1.51339e-64	2.17012e-137	7.85595e-26	0.0425527	0.143959
PGR	3.30163e-70	2.2967e-29	7.94022e-61	5.98947e-107	3.60298e-243	5.33817e-58	0.172716	0.419507
ZEB1	8.29634e-21	2.44436e-05	8.59515e-24	1.72136e-97	1.45883e-201	2.86509e-19	0.0312532	0.302739
MYOCD	3.59425e-79	6.36968e-45	1.30021e-58	4.60983e-75	7.5955e-167	7.13585e-70	0.0424631	0.192869
HLX	1.62049e-19	8.58899e-08	1.36162e-18	1.4229e-78	9.57003e-144	8.04874e-11	0.218428	0.517281
SMAD7	1.66741e-59	3.12867e-50	2.15914e-62	4.84524e-81	1.11374e-140	4.50696e-49	0.00633629	0.356296
ZNF423	1.70843e-11	0.617072	6.4742e-24	9.14662e-54	5.36513e-200	0.00148876	0.104604	0.603079
TBX5	6.55573e-51	3.83104e-17	7.37668e-45	1.43002e-72	5.21503e-255	1.49974e-29	0.0556174	0.09527
SOX18	3.10831e-24	1.63492e-10	9.6483e-13	8.00348e-40	1.37162e-89	2.63702e-10	0.000167422	0.756382
GATA5	2.1829e-67	3.58688e-38	2.19758e-40	2.30736e-56	2.00171e-94	8.88912e-37	0.0124221	0.126165
PEG3	7.761e-38	2.34837e-24	1.47281e-62	5.55656e-59	1.3001e-124	1.62561e-32	0.0685467	0.456091
FOXP1	3.17074e-87	1.83097e-84	6.98487e-55	1.04102e-59	7.51995e-113	2.23744e-86	0.15931	0.383095
RUNX1T1	1.03483e-23	4.27344e-18	4.45241e-57	1.78495e-95	1.7694e-213	1.56911e-23	0.0432127	0.0123123
EBF1	2.30413e-11	0.000922292	2.4422e-17	3.87164e-62	4.05578e-139	5.18362e-08	0.643354	0.821314
MEOX2	1.2503e-64	3.10148e-36	9.64532e-66	3.58475e-115	5.15976e-235	3.66938e-53	0.0301139	0.109343
ZFPM2	6.06178e-26	5.76231e-12	5.2695e-38	5.87334e-91	2.63144e-190	1.16569e-21	0.0316304	0.776822
HEYL	2.2318e-41	5.52268e-20	1.00472e-30	1.70783e-40	7.95775e-173	6.3438e-22	0.0274869	0.715761
NR2F1	1.77205e-59	1.63822e-53	7.45601e-60	3.1277e-54	1.06092e-121	1.31405e-51	0.120118	0.0352551
SKI	2.45668e-13	3.3398e-06	2.17071e-28	7.52201e-31	1.07612e-83	5.05038e-13	0.011402	0.609896
PRDM6	5.655e-43	1.10783e-09	9.49293e-39	1.02136e-55	4.12544e-182	4.5005e-24	0.571812	0.0194162
HIC1	2.29825e-17	2.15528e-07	2.04539e-15	2.34352e-82	1.25216e-172	1.72105e-10	0.00135893	0.611714
ZNF521	9.66997e-21	4.69139e-06	4.08868e-37	4.63416e-86	4.16355e-237	8.28113e-14	0.104181	0.458254
GLIS2	1.17913e-34	8.63948e-27	3.32966e-33	1.53864e-44	1.8517e-102	1.63088e-18	0.0122988	0.288644
BNC2	1.8143e-08	0.0984794	6.98848e-21	1.87067e-77	7.06802e-178	6.29224e-06	0.0936579	0.522649
ZNF385D	1.54095e-18	0.000151487	1.93359e-20	5.67188e-56	5.73143e-121	7.47928e-13	0.131678	0.26735
ZNF93	0.00104645	0.304252	3.225e-79	0.00104311	0.0767724	0.0262174	0.853387	0.413027
ZNF793	0.102419	0.721005	5.55525e-84	0.1128	0.000452473	0.0961342	0.421502	0.494704
ZNF781	3.95314e-29	4.31302e-23	9.52386e-119	1.26669e-62	8.18344e-75	4.20803e-21	0.699977	0.148876
ZNF763	2.25262e-73	3.32963e-72	3.79963e-177	2.37406e-57	2.44088e-43	1.4932e-64	0.692293	0.00314753
ZFP2	1.59602e-97	1.08926e-67	7.318e-136	6.80336e-46	3.56606e-60	5.60246e-75	0.182539	0.00462609
ZNF441	9.23586e-55	1.24534e-46	3.08592e-141	1.5292e-66	1.2798e-41	1.39399e-49	0.927711	0.00157547
ZNF442	7.46992e-31	4.57353e-32	2.45026e-95	2.33057e-31	9.53984e-17	5.39929e-40	0.179006	0.09042
ZNF677	1.90671e-15	1.24858e-12	6.57624e-118	2.64579e-27	7.55022e-45	2.77193e-12	0.739915	0.230582
ZNF608	6.07057e-47	1.55951e-51	1.15679e-92	1.62049e-42	3.75474e-63	5.42967e-46	0.576526	0.182418
ZNF439	2.54756e-06	1.88855e-05	6.21141e-129	1.25873e-28	3.20664e-25	0.000926248	0.792812	0.12767
ZNF835	7.40451e-38	7.08903e-49	2.82997e-119	1.64308e-57	9.80884e-73	5.43588e-32	0.207897	0.189242
ZNF583	4.26206e-17	7.22717e-25	1.24655e-109	5.39621e-26	1.00198e-29	2.79677e-16	0.227258	0.687732
ZNF582	2.16376e-24	1.1315e-21	5.10388e-115	6.5436e-36	7.35354e-36	7.24031e-21	0.208652	0.335064
ZNF540	8.20748e-55	2.12366e-48	4.57243e-159	2.52337e-51	1.96759e-40	1.3472e-43	0.757054	4.65049e-05
ZNF471	1.5585e-11	3.08826e-13	1.42962e-147	5.06743e-18	1.26533e-32	1.35444e-09	0.0544265	0.0124953
ZNF844	3.47496e-32	6.87697e-45	1.16679e-169	1.08281e-40	6.73841e-33	2.88253e-38	0.250526	0.322542
ZNF493	1.26944e-50	1.43548e-67	3.75573e-216	2.40361e-44	2.23942e-36	3.11044e-52	0.0633458	0.000296363
ZNF69	5.42889e-104	8.35455e-131	9.26204e-172	1.07552e-47	7.67261e-51	1.02186e-96	0.681159	0.0619212
ZNF491	6.74435e-56	9.5638e-47	4.04705e-149	1.44581e-36	1.0639e-50	1.25702e-37	0.68626	0.018091
ZNF578	7.89036e-20	8.6534e-34	5.20636e-156	8.91702e-29	4.44518e-39	2.61447e-20	0.128716	0.593047
ZNF788	9.02437e-07	3.49095e-07	2.19783e-106	3.3707e-30	2.6384e-22	4.29428e-11	0.786236	0.816752
ZSCAN18	3.97951e-09	2.9427e-13	1.02229e-130	3.7238e-13	6.13477e-18	1.43227e-06	0.246597	0.186194
ZNF429	5.14024e-62	2.48864e-77	3.18619e-178	2.35838e-35	6.96503e-31	6.98709e-69	0.357438	0.323078
ZNF665	6.21492e-32	3.725e-51	5.07378e-222	5.36544e-33	3.35545e-35	2.33839e-41	0.00253257	0.400886
ZFP28	4.59536e-08	1.25787e-13	1.96226e-97	8.14366e-12	9.59867e-20	1.1089e-07	0.0992365	0.159605
ZNF682	1.76476e-18	3.20203e-29	7.87013e-174	5.7157e-23	3.85957e-17	1.07053e-16	0.830075	0.00318297
ZNF347	1.85776e-13	2.84323e-22	4.89688e-174	2.9044e-31	1.10816e-30	3.18438e-18	0.00342112	0.205888
ZNF626	6.47464e-50	1.18746e-60	6.21344e-172	6.87019e-43	1.40828e-39	1.92635e-56	0.474652	0.0162608
ZNF415	6.90805e-31	3.43537e-31	6.06672e-159	3.1406e-22	1.81395e-26	2.383e-27	0.103806	0.382144
ZNF454	2.12772e-23	9.4057e-19	9.19189e-102	4.55064e-23	2.58106e-52	5.60658e-18	0.0646313	0.0385433
ZNF43	6.78997e-26	6.83427e-46	1.11683e-220	8.89909e-45	6.51892e-34	8.02993e-30	0.775766	0.0474909
ZNF737	9.60521e-47	2.42338e-69	1.30453e-259	1.26205e-44	5.74638e-35	2.22567e-48	0.440563	0.0283109
ZNF880	3.91348e-21	2.53982e-31	2.95268e-107	3.07594e-24	1.72926e-23	1.81886e-20	0.307011	0.683225
ZNF418	4.76618e-15	8.26442e-26	6.23258e-93	9.08075e-33	3.13921e-34	6.59322e-16	0.225582	0.379872
ZNF135	0.00519737	0.00929692	3.42577e-81	5.97276e-10	1.14424e-23	0.150682	0.0246968	0.621466
ZNF486	2.00233e-35	2.74232e-53	1.38835e-158	3.00546e-44	1.26748e-35	3.33618e-41	0.23591	0.0383475
AR	4.17774e-24	1.1863e-14	3.23583e-20	7.19657e-28	6.26358e-67	9.87784e-23	0.469939	0.593299
CBFA2T3	2.71026e-06	0.294901	1.0982e-12	7.4042e-40	1.45169e-48	0.160743	0.731844	0.00459557
NR3C2	3.77083e-95	2.3076e-89	8.91307e-78	5.38978e-49	6.23124e-63	2.09601e-95	0.530438	0.0353314
PRDM16	3.85426e-80	2.25475e-61	6.81454e-26	1.41704e-30	1.1197e-44	1.31215e-51	0.458968	0.00383964
BARX1	1.48306e-12	7.66234e-19	2.64332e-09	2.28655e-14	2.6197e-05	6.82098e-45	0.78918	0.00402085
DLX6	7.53252e-121	8.99566e-220	1.21975e-39	2.41786e-42	3.8855e-27	4.84084e-192	0.0494991	0.232535
EN1	1.47479e-73	7.71597e-178	1.30645e-39	9.98978e-22	2.11469e-11	7.11591e-112	0.805251	0.0258999
ETV1	3.11547e-39	2.32155e-25	1.57886e-33	1.06028e-42	6.41398e-70	2.40331e-44	0.125168	0.392574
FOXE1	1.46795e-88	1.19246e-231	2.26621e-36	4.00893e-27	1.86291e-19	3.25063e-105	0.146402	0.328336
HOXB7	4.71182e-27	1.71296e-41	3.27601e-11	3.65314e-08	5.67004e-05	1.62904e-62	0.566278	0.0231371
IRX4	1.14407e-59	1.33368e-159	2.66414e-32	4.60828e-22	2.78648e-08	4.56144e-90	0.549534	0.106704
SALL1	1.94357e-09	4.58171e-21	0.00512372	0.0157181	0.459937	2.12937e-24	0.131439	0.205869
