# Supplementary material for: Identifying key transcription factors and immune infiltration in non-small-cell lung cancer using weighted correlation network and Cox regression analyses
Source: Front Oncol. 2023 May 1;13:1112020. doi: 10.3389/fonc.2023.1112020 (PMC10183566; doi:10.3389/fonc.2023.1112020)
Supplement: Supplementary file 3 [file Table_3.xlsx]

## Sheet: KEGG
Description	GeneRatio	BgRatio	pvalue	p.adjust	qvalue	geneID	Count
Acute myeloid leukemia	3/58	67/7946	0.0127073	0.194468	0.183631	6688/6776/862	3
Prolactin signaling pathway	3/58	70/7946	0.0142991	0.194468	0.183631	6776/3659/2099	3
Th1 and Th2 cell differentiation	3/58	92/7946	0.0293237	0.284859	0.268984	6776/30009/4773	3
Th17 cell differentiation	4/58	107/7946	0.00755093	0.171154	0.161616	50943/6776/30009/4773	4
Human T-cell leukemia virus 1 infection	5/58	219/7946	0.021315	0.241571	0.228108	8850/6688/2113/6776/4773	5
Transcriptional misregulation in cancer	10/58	186/7946	7.63442e-07	2.5957e-05	2.45105e-05	5079/2313/4286/6688/4066/4208/2078/4005/6935/862	10
Herpes simplex virus 1 infection	24/58	491/7946	9.93513e-15	6.75589e-13	6.3794e-13	6672/79891/81931/390927/284390/79973/342926/90594/147949/147948/163255/57573/353088/79788/140612/91120/84671/55786/285676/7594/100129842/147686/7694/90649	24

## Sheet: GO
	ONTOLOGY	ID	Description	GeneRatio	BgRatio	pvalue	p.adjust	qvalue	geneID	Count
GO:0003714	MF	GO:0003714	transcription corepressor activity	12/116	238/17697	5.31452e-08	1.44821e-06	9.92977e-07	FOXP3/ZBTB32/TFEC/JAZF1/TRIM22/BHLHE41/ZNF366/ZEB1/RUNX1T1/ZFPM2/HEYL/SKI	12
GO:0033613	MF	GO:0033613	activating transcription factor binding	8/116	85/17697	8.44323e-08	1.56964e-06	1.07624e-06	MEF2C/TBX21/BHLHE41/CIITA/LMO2/TBX2/TBX4/TBX5	8
GO:0035326	MF	GO:0035326	enhancer binding	9/116	133/17697	2.25211e-07	3.50686e-06	2.40451e-06	SPIB/FLI1/SPI1/NR5A2/MEF2C/BHLHE41/TAL1/GATA5/MEOX2	9
GO:0042826	MF	GO:0042826	histone deacetylase binding	8/116	111/17697	6.72615e-07	8.14612e-06	5.58546e-06	FOXP3/KAT2B/MEF2C/BHLHE41/TAL1/TCF21/MYOCD/HIC1	8
GO:0070888	MF	GO:0070888	E-box binding	6/116	50/17697	8.7462e-07	9.53336e-06	6.53663e-06	MITF/BHLHE41/TAL1/TCF21/LMO2/ZEB1	6
GO:0004879	MF	GO:0004879	nuclear receptor activity	4/116	47/17697	0.000251491	0.00196826	0.00134956	NR5A2/ESR1/PGR/NR2F1	4
GO:0003713	MF	GO:0003713	transcription coactivator activity	9/116	319/17697	0.000252804	0.00196826	0.00134956	KAT2B/TFEC/CIITA/PRRX1/SOX17/ZEB1/MYOCD/ZFPM2/NR2F1	9
GO:0035035	MF	GO:0035035	histone acetyltransferase binding	3/116	29/17697	0.000885481	0.00536208	0.00367656	FOXP3/ETS1/MYOCD	3
GO:0000790	CC	GO:0000790	nuclear chromatin	12/115	377/19717	2.10772e-06	7.06086e-05	6.32316e-05	ZEB2/SPI1/MEF2C/IKZF1/IRF1/NFATC2/ESR1/TAL1/KLF2/MYOCD/SOX18/GATA5	12
GO:0005667	CC	GO:0005667	transcription factor complex	15/115	365/19717	3.45598e-09	2.31551e-07	2.07359e-07	GATA6/SPI1/ETS1/NR5A2/SNAI3/NFATC2/TAL1/FOXF1/SOX17/LMO2/TBX2/ZEB1/SMAD7/SOX18/SKI	15
GO:0048863	BP	GO:0048863	stem cell differentiation	11/114	257/18670	5.00622e-07	7.5204e-05	5.06223e-05	GATA6/ZEB2/MEF2C/ESR1/TAL1/SOX17/LMO2/TBX2/MYOCD/TBX5/SOX18	11
GO:0060562	BP	GO:0060562	epithelial tube morphogenesis	12/114	322/18670	6.47512e-07	8.03725e-05	5.41014e-05	ZEB2/MEF2C/SETDB2/ESR1/FOXF1/SOX17/TCF21/TBX2/PGR/SOX18/FOXP1/SKI	12
GO:0001709	BP	GO:0001709	cell fate determination	5/114	40/18670	4.31149e-06	0.000251842	0.000169523	GATA6/MEF2C/PRRX1/SOX17/TBX2	5
GO:0001570	BP	GO:0001570	vasculogenesis	6/114	79/18670	8.78044e-06	0.000415189	0.000279478	FOXF1/SOX17/MYOCD/TBX5/SOX18/ZFPM2	6
GO:0030098	BP	GO:0030098	lymphocyte differentiation	11/114	353/18670	1.07048e-05	0.000487099	0.000327883	FOXP3/SPI1/LYL1/TBX21/IKZF1/IRF1/NFATC2/ZEB1/HLX/SMAD7/FOXP1	11
GO:0002725	BP	GO:0002725	negative regulation of T cell cytokine production	3/114	9/18670	1.81333e-05	0.000706134	0.000475322	FOXP3/TBX21/SMAD7	3
GO:0045620	BP	GO:0045620	negative regulation of lymphocyte differentiation	5/114	55/18670	2.1192e-05	0.00080937	0.000544813	FOXP3/TBX21/IRF1/HLX/SMAD7	5
GO:0045580	BP	GO:0045580	regulation of T cell differentiation	7/114	139/18670	2.31012e-05	0.000865642	0.000582692	FOXP3/TBX21/IRF1/NFATC2/ZEB1/HLX/SMAD7	7
GO:2000317	BP	GO:2000317	negative regulation of T-helper 17 type immune response	3/114	10/18670	2.57894e-05	0.000914604	0.00061565	FOXP3/TBX21/SMAD7	3
