# Supplementary material for: Identifying key transcription factors and immune infiltration in non-small-cell lung cancer using weighted correlation network and Cox regression analyses
Source: Front Oncol. 2023 May 1;13:1112020. doi: 10.3389/fonc.2023.1112020 (PMC10183566; doi:10.3389/fonc.2023.1112020)
Supplement: Supplementary file 4 [file Table_4.xlsx]

## Sheet: cox_univ_result
variate	group	univ HR (95% CI for HR)	univ p value
age	>60 VS <=60	0.7785 (0.6077-0.9973)	0.0476
gender	MALE VS FEMALE	1.0931 (0.8791-1.3592)	0.423
pathologic_N	N2/3/X VS N0/1	1.6778 (1.2643-2.2266)	0.0003
targeted_molecular_therapy	YES VS NO	0.9518 (0.7512-1.206)	0.6825
TF_score	Low VS High	1.2869 (1.0414-1.5902)	0.0195

## Sheet: multiv_result
variate	group	multiv HR (95% CI for HR)	multiv p value
age	>60 VS <=60	0.773 (0.6013-0.9936)	0.0444
gender	MALE VS FEMALE	1.0808 (0.8621-1.3551)	0.5005
pathologic_N	N2/3/X VS N0/1	1.654 (1.204-2.2722)	0.0019
targeted_molecular_therapy	YES VS NO	0.7408 (0.5674-0.9671)	0.0274
TF_score	Low VS High	1.2681 (1.0171-1.5811)	0.0348
