# Supplementary material for: Identifying key transcription factors and immune infiltration in non-small-cell lung cancer using weighted correlation network and Cox regression analyses
Source: Front Oncol. 2023 May 1;13:1112020. doi: 10.3389/fonc.2023.1112020 (PMC10183566; doi:10.3389/fonc.2023.1112020)
Supplement: Supplementary file 5 [file Table_5.xlsx]

## Sheet: cibersort_TCGA_result
	SampleID	CancerType	B.cells.naive	B.cells.memory	Plasma.cells	T.cells.CD8	T.cells.CD4.naive	T.cells.CD4.memory.resting	T.cells.CD4.memory.activated	T.cells.follicular.helper	T.cells.regulatory..Tregs.	T.cells.gamma.delta	NK.cells.resting	NK.cells.activated	Monocytes	Macrophages.M0	Macrophages.M1	Macrophages.M2	Dendritic.cells.resting	Dendritic.cells.activated	Mast.cells.resting	Mast.cells.activated	Eosinophils	Neutrophils	P.value	Correlation	RMSE
TCGA.L9.A444.01	TCGA.L9.A444.01	LUAD	0.0816412	0	0.106933	0.200429	0	0.115956	0.0314381	0.107587	0.0112635	0	0.0218762	0.0203961	0.0127858	0.00772485	0.101227	0.160298	0.000387289	0	0.0200566	0	0	0	0.012	0.25137	0.989856
TCGA.MP.A4T9.01	TCGA.MP.A4T9.01	LUAD	0.124235	0	0.040309	0.131143	0	0.0170145	0	0.0646333	0.0187904	0	0	0.0402352	0.0494619	0.0769076	0.0278809	0.280186	0.000762887	0.0145854	0.105868	0	0	0.00798736	0.008	0.2887	0.962539
TCGA.MP.A4TC.01	TCGA.MP.A4TC.01	LUAD	0.0737526	0	0.0362249	0.089593	0	0.131089	0.0191916	0.022293	0.0427438	0	0.0251336	0	0.00175092	0.0977926	0.0571636	0.321196	0.000856408	0	0	0.0724353	0	0.00878399	0.044	0.15815	1.02057
TCGA.MP.A4TA.01	TCGA.MP.A4TA.01	LUAD	0.0061479	0.00422422	0.10061	0.164437	0	0.163522	0	0.114429	0	0	0.0293397	0.0492457	0.0368288	0.0355051	0.0417253	0.203849	0	0.0458297	0.0043069	0	0	0	0.03	0.182755	1.01659
TCGA.L4.A4E5.01	TCGA.L4.A4E5.01	LUAD	0.0121741	0.0162902	0.10333	0.153432	0	0.164744	0.00402509	0.0708151	0.0375472	0	0	0.00838103	0.0253016	0.084858	0.0326358	0.204045	0.0460685	0.00113102	0.0315666	0	0	0.00365435	0.022	0.201387	1.00299
TCGA.MP.A4T8.01	TCGA.MP.A4T8.01	LUAD	0.00459395	0	0.0500767	0.0378271	0	0	0	0.0890884	0.0535122	0	0	0.0163665	0	0.318922	0	0.261553	0	0.14511	0.0229497	0	0	0	0.046	0.154556	1.04463
TCGA.MP.A4T7.01	TCGA.MP.A4T7.01	LUAD	0.00939891	0.0213762	0.0436652	0.0847688	0	0.0909377	0	0.128966	0.0244283	0	0	0.0458097	0.0183869	0.0675048	0.0129321	0.357478	0	0.077265	0.0106748	0	0	0.00640782	0.022	0.192817	1.00734
TCGA.MP.A4SW.01	TCGA.MP.A4SW.01	LUAD	0.190361	0	0.160684	0.0820469	0	0.104336	0	0.0494169	0.0663611	0	0.0388812	0	0.031165	0.0105895	0.010557	0.214697	0	0.0118164	0.00147649	0.0242509	0	0.00336154	0.002	0.42127	0.908434
TCGA.MP.A4SY.01	TCGA.MP.A4SY.01	LUAD	0.198463	0	0.0428521	0.0330477	0	0.0776875	0.00252918	0.00471631	0.00800559	0	0.00279448	0	0	0.167668	0	0.433273	0	0.00380486	0.0202836	0	0	0.00487456	0.008	0.293039	0.976291
TCGA.MP.A4SV.01	TCGA.MP.A4SV.01	LUAD	0.0245755	0.00558239	0.14719	0.14548	0	0.178142	0.0126068	0.0590632	0.0112926	0	0.00379951	0.0235028	0.00647289	0.0252952	0.104027	0.203966	0.00765237	0.00948476	0.0318678	0	0	0	0.012	0.254757	0.9852
TCGA.MN.A4N1.01	TCGA.MN.A4N1.01	LUAD	0	0.0429117	0.0975716	0.0433501	0	0.00848302	0	0.0452236	0.0506589	0	0.0238211	0	0.0991012	0.231796	0	0.273072	0.00937001	0.0602112	0.0144288	0	0	0	0.018	0.223317	1.00078
TCGA.MN.A4N5.01	TCGA.MN.A4N5.01	LUAD	0.111116	0	0.137508	0.15946	0	0.0180694	0	0.179654	0.0138739	0	0	0.0312223	0.0136572	0.0188454	0.0922823	0.165649	0	0.0477379	0.0109231	0	0	0	0.004	0.345872	0.945478
TCGA.MN.A4N4.01	TCGA.MN.A4N4.01	LUAD	0.0759384	0	0.115105	0.0560528	0	0.0455239	0	0.0398086	0.0242269	0	0	0.0192189	0.00192765	0.348757	0.0268343	0.200436	0	0	0.0461702	0	0	0	0.016	0.241143	1.00143
TCGA.86.A4P8.01	TCGA.86.A4P8.01	LUAD	0.0860822	0	0.0321591	0.113944	0	0.222018	0	0.0285564	0.0138817	0	0.0450677	0.0178497	0.0425025	0.0512507	0.0223965	0.269196	0	0.0265072	0.0285881	0	0	0	0.008	0.292462	0.963468
TCGA.93.A4JN.01	TCGA.93.A4JN.01	LUAD	0.0616868	0.0905043	0.0879954	0.0408833	0	0.199113	0	0.0982673	0.0085851	0	0.0171548	0.00588138	0.035592	0.00255908	0.0157643	0.24532	0	0.0159788	0.0747144	0	0	0	0.006	0.318067	0.952632
TCGA.93.A4JP.01	TCGA.93.A4JP.01	LUAD	0.0122761	0	0.0273208	0.0282372	0	0.0744938	0	0.0710018	0	0	0.00864733	0.0107199	0	0.0642632	0.0418625	0.429507	0	0.0971815	0.119681	0	0	0.0148078	0.018	0.235288	0.990886
TCGA.93.A4JQ.01	TCGA.93.A4JQ.01	LUAD	0.100592	0.146166	0	0.0486968	0	0.172662	0	0.0962288	0.0128521	0	0.00174244	0.0231059	0	0.125005	0.0801283	0.178061	0	0	0.0147597	0	0	0	0.008	0.300083	0.963648
TCGA.93.A4JO.01	TCGA.93.A4JO.01	LUAD	0.113455	0	0.0778173	0.139879	0	0.0753497	0	0.0742366	0.0425197	0	0.0091924	0.0310538	0.0434443	0.0273428	0.0596694	0.266811	0.00650966	0	0.0327184	0	0	0	0.01	0.268294	0.974015
TCGA.97.A4LX.01	TCGA.97.A4LX.01	LUAD	0.0915983	0	0.128347	0.110312	0	0.078022	0.000996191	0.0724936	0.0305221	0	0.0258308	0	0.0125497	0	0.116637	0.233498	0.0461818	0	0.0477501	0	0	0.00526151	0.006	0.312568	0.956391
TCGA.97.A4M0.01	TCGA.97.A4M0.01	LUAD	0.0418726	0	0.0320437	0.105545	0	0.175485	0	0.057613	0.0608115	0	0	0.0679993	0.0698793	0	0.0343942	0.187017	0.0786289	0.00970048	0.0790105	0	0	0	0.042	0.170223	1.01127
TCGA.97.A4M1.01	TCGA.97.A4M1.01	LUAD	0	0.0170859	0.0450533	0.0590608	0	0.115462	0	0.0365392	0	0	0.00567773	0.0293594	0.0791825	0	0.0169263	0.390384	0	0.0279734	0.177295	0	0	0	0.02	0.21384	0.994273
TCGA.97.A4M3.01	TCGA.97.A4M3.01	LUAD	0.139607	0	0.136764	0.0622511	0	0.099602	0	0.107069	0	0	0	0.0549547	0.0617748	0	0	0.263467	0	0.0470544	0	0.0274558	0	0	0.004	0.360438	0.935773
TCGA.97.A4M2.01	TCGA.97.A4M2.01	LUAD	0.0700239	0	0.0950879	0.0942147	0	0.0929265	0	0.0695979	0.0369553	0	0.0184664	0.0320017	0.0567926	0.105278	0.0280854	0.199384	0.0173235	0.00805974	0.0758023	0	0	0	0.012	0.256025	0.97594
TCGA.97.A4M6.01	TCGA.97.A4M6.01	LUAD	0.0351832	0.0465084	0.00908455	0.0507317	0	0.13953	0	0.089585	0.0879129	0	0	0.040543	0.0270893	0.0445593	0.0695701	0.246088	0.0397688	0.0100246	0.0576603	0	0	0.00616065	0.042	0.166342	1.01355
TCGA.86.A4P7.01	TCGA.86.A4P7.01	LUAD	0.1245	0	0.130958	0.102325	0	0.117819	0	0.0873164	0	0	0.0177273	0.0132201	0.00425743	0.0736306	0.0148393	0.273927	0	0	0.0267942	0.011345	0	0.00134125	0.004	0.335348	0.94763
TCGA.44.A4SU.01	TCGA.44.A4SU.01	LUAD	0.166099	0	0.294341	0.0487007	0	0.065311	0	0.101053	0.0202836	0	0.00491381	0.0162199	0.0178636	0.0465473	0.0688065	0.101171	0.0177337	0	0.030955	0	0	0	0.002	0.467817	0.891653
TCGA.53.A4EZ.01	TCGA.53.A4EZ.01	LUAD	0.0887345	0.0284386	0.0537481	0.203263	0	0	0	0.0785768	0.0458905	0	0.0231678	0	0.0664739	0.0116157	0.0152329	0.221326	0.0838036	0.00334101	0.0734827	0	0	0.00290545	0.008	0.280693	0.965542
TCGA.55.A48Z.01	TCGA.55.A48Z.01	LUAD	0.13468	0	0.156051	0.0956376	0	0.0148592	0	0.0456358	0.0631708	0	0.0233849	0	0	0.16001	0.0498447	0.222208	0.0145824	0	0	0.0199358	0	0	0.004	0.38612	0.925302
TCGA.MP.A4TI.01	TCGA.MP.A4TI.01	LUAD	0.0621165	0	0.0275668	0.101708	0	0.100645	0.0316797	0.0572609	0.050895	0	0	0.0276708	0.00316873	0.14836	0.10258	0.248967	0.00831998	0	0.0290609	0	0	0	0.02	0.203116	1.00351
TCGA.L9.A443.01	TCGA.L9.A443.01	LUAD	0.147916	0	0.148868	0.141999	0	0.11104	0	0.0669622	0.0121375	0	0	0.0170798	0.0202418	0.0260025	0.0723714	0.225658	0.000104087	0	0.00961969	0	0	0	0.004	0.369252	0.933903
TCGA.L4.A4E6.01	TCGA.L4.A4E6.01	LUAD	0.0736977	0	0.0278007	0.0503768	0	0.09322	0	0.0275365	0.0107325	0	0.0292677	0.00369043	0.0138347	0.115609	0.0185179	0.482412	0.00596861	0	0.0411324	0	0	0.00620309	0.006	0.307399	0.96328
TCGA.62.A470.01	TCGA.62.A470.01	LUAD	0	0.0125452	0.102945	0.0405683	0	0.0590493	0	0.0382415	0	0	0.00967011	0.00736713	0.0139552	0.1284	0.0183935	0.502811	0.0160576	0.0169728	0.0257156	0	0	0.00730843	0.018	0.226321	1.00754
TCGA.J2.A4AD.01	TCGA.J2.A4AD.01	LUAD	0.185321	0	0.161318	0.0920399	0	0.0349084	0	0.0499892	0	0	0.0013372	0.0175659	0.01056	0.0959394	0	0.222975	0	0.0589097	0.0667914	0	0	0.00234514	0.002	0.425898	0.905134
TCGA.J2.A4AE.01	TCGA.J2.A4AE.01	LUAD	0.220428	0	0.180794	0.10172	0	0.0687647	0	0.0832676	0.011269	0	0	0.0082911	0.0221648	0	0.0425436	0.220846	0	0.0219669	0.00112225	0.0146371	0.00102302	0.00116173	0.002	0.459611	0.889177
TCGA.J2.A4AG.01	TCGA.J2.A4AG.01	LUAD	0.15137	0	0.068868	0.105729	0	0.149064	0	0.0544431	0.0702356	0	0	0.000920263	0.0320725	0	0.00752403	0.254234	0.00582728	0.0359091	0	0.0580418	0	0.00576051	0.008	0.305478	0.959194
TCGA.44.A479.01	TCGA.44.A479.01	LUAD	0.0508817	0	0.159859	0.113004	0	0.165629	0	0.0592849	0.0231093	0	0	0.0240234	0.00258782	0.0837789	0.108372	0.161637	0.0194623	0	0.0283709	0	0	0	0.008	0.288326	0.970569
TCGA.38.A44F.01	TCGA.38.A44F.01	LUAD	0	0.100674	0.0432503	0.066532	0	0.114536	0	0.119778	0.0497474	0	0	0.055214	0.0180497	0.0365734	0.0717745	0.20453	0.0507151	0	0.068627	0	0	0	0.02	0.205129	0.997178
TCGA.44.A47G.01	TCGA.44.A47G.01	LUAD	0.0245661	0.0759105	0.0689989	0.17029	0	0.107904	0.0280676	0.0353714	0.021172	0	0	0	0.0200986	0	0.0817161	0.261248	0.0447108	0.013123	0.0449077	0	0	0.00191563	0.01	0.27867	0.967884
TCGA.55.A4DF.01	TCGA.55.A4DF.01	LUAD	0.0793532	0	0.0603344	0.110648	0	0.175388	0.0235303	0.0506635	0.00364285	0	0.0209551	0.0101849	0.0102187	0.0968457	0.145657	0.189834	0	0	0.0227439	0	0	0	0.02	0.21943	0.999442
TCGA.55.A492.01	TCGA.55.A492.01	LUAD	0.0723456	0	0.370978	0.0595895	0	0.0230359	0	0.0957243	0.0352538	0	0	0.0533913	0.0162244	0.00617254	0.00532057	0.172492	0	0.0444592	0.0441464	0	0	0.000866784	0.002	0.482899	0.886107
TCGA.55.A4DG.01	TCGA.55.A4DG.01	LUAD	0.157361	0.059781	0.153071	0.158974	0	0.141524	0	0.058564	0.00894019	0	0	0	0.0347134	0	0.0252906	0.166189	0	0.0111315	0.0176133	0.00164896	0	0.00519828	0.002	0.434214	0.902654
TCGA.62.A46O.01	TCGA.62.A46O.01	LUAD	0	0.0336259	0.520103	0.0474709	0	0	0	0.0762983	0	0	0.0287657	0.0213136	0.0064915	0.0615	0	0.0862084	0	0.108433	0.00978921	0	0	0	0.002	0.460184	0.945389
TCGA.62.A46P.01	TCGA.62.A46P.01	LUAD	0.212732	0	0.217123	0.111141	0	0.0301042	0	0.0432807	0.0280754	0	0	0.0395032	0	0.0181252	0	0.237164	0	0.00218912	0	0.0459841	0	0.0145779	0.002	0.460711	0.890863
TCGA.62.A46R.01	TCGA.62.A46R.01	LUAD	0.0637009	0	0.0522413	0.0883443	0	0.135687	0	0.0252249	0.038614	0	0.000832313	0.0173995	0.106497	0.0262017	0.0152566	0.238071	0.00222792	0.0515154	0.138186	0	0	0	0.024	0.191945	0.997784
TCGA.50.8457.01	TCGA.50.8457.01	LUAD	0.0820185	0	0.247124	0.0631836	0	0.179044	0	0.0356081	0.025786	0	0	0.0147598	0.0577822	0	0.0378285	0.188205	0.017571	0	0.0510902	0	0	0	0.002	0.419315	0.910428
TCGA.62.8395.01	TCGA.62.8395.01	LUAD	0.159268	0	0.209534	0.0602264	0	0.0879644	0	0.0715776	0.0256565	0	0	0.0404077	0.0301536	0	0.0153387	0.239193	0.024641	0	0.0323818	0	0	0.00365646	0.002	0.439508	0.899629
TCGA.62.8399.01	TCGA.62.8399.01	LUAD	0.164846	0	0.136963	0.124452	0	0.0672011	0.0083082	0.0444092	0	0	0	0.0328228	0.0774397	0	0	0.218402	0	0.0637966	0.0345372	0.00722999	0.000369895	0.0192216	0.004	0.396643	0.918252
TCGA.62.8394.01	TCGA.62.8394.01	LUAD	0.0299108	0.00860387	0.0497816	0.0411647	0	0.160879	0	0.0611768	0.0629686	0	0.00387337	0.0147515	0.0211909	0.0876609	0.0440454	0.308127	0	0.0903098	0.0155562	0	0	0	0.032	0.177708	1.01232
TCGA.95.8494.01	TCGA.95.8494.01	LUAD	0.00697197	0.011051	0.0279182	0.0247759	0	0.105211	0	0.0221567	0.0242695	0	0.0306282	0.0153296	0.249401	0	0	0.198854	0.171142	0.0888653	0.00789578	0.0155304	0	0	0.02	0.204043	0.99905
TCGA.86.8358.01	TCGA.86.8358.01	LUAD	0.14096	0	0.232255	0.106876	0	0.027639	0.0270929	0.0857249	0	0	0.00576212	0.0215476	0.00849936	0.0662958	0.0541774	0.218858	0	0	0.00431104	0	0	0	0.002	0.431008	0.90591
TCGA.86.8359.01	TCGA.86.8359.01	LUAD	0.149709	0	0.126948	0.210363	0	0.0874078	0.0132059	0.0873979	0.0783425	0	0	0.0648468	0.0263029	0.0511228	0.0113885	0.0472128	0	0	0	0.0173323	0	0.02842	0.004	0.332503	0.958691
TCGA.69.8453.01	TCGA.69.8453.01	LUAD	0.04543	0	0	0.0905375	0	0.0473591	0	0.105622	0.0303422	0	0	0.0231025	0.0352476	0.146313	0.0501425	0.35857	0.0214606	0.000304314	0.000916674	0.0374821	0	0.00716911	0.044	0.160212	1.02696
TCGA.50.8460.01	TCGA.50.8460.01	LUAD	0	0.0503695	0.186267	0.0611186	0	0.0804414	0	0.076596	0.0551441	0	0	0.0364214	0.0793376	0	0	0.135076	0.0765696	0.0476823	0.114976	0	0	0	0.004	0.351751	0.937871
TCGA.62.A46V.01	TCGA.62.A46V.01	LUAD	0	0.0652835	0.000312606	0.0219815	0	0.0941156	0	0.00909844	0.0219558	0	0.0141036	0.00407552	0.0321606	0	0	0.39245	0.0872465	0.0903747	0.161588	0	0	0.00525432	0.018	0.229873	0.989066
TCGA.62.A46U.01	TCGA.62.A46U.01	LUAD	0.00965841	0.00510818	0.00374273	0.068415	0	0.0388265	0	0.0708689	0.0454927	0	0	0.0324497	0.00450036	0.317948	0.124315	0.231493	0.0198898	0	0.0152635	0	0	0.0120281	0.01	0.277913	0.986086
TCGA.97.8552.01	TCGA.97.8552.01	LUAD	6.21448e-05	0.0886129	0.0131359	0.0478936	0	0.156167	0	0.0353929	0.00706678	0	0	0.0456721	0.0749054	0	0.00978349	0.392757	0.0426979	0.0101261	0.0757265	0	0	0	0.012	0.255092	0.977857
TCGA.91.8497.01	TCGA.91.8497.01	LUAD	0.0789285	0.02934	0.231254	0.0522024	0	0.115298	0	0.0361164	0.0512815	0	0	0.064747	0.006705	0	0.00319789	0.209383	0.0243349	0.00657975	0.0906324	0	0	0	0.002	0.418914	0.910399
TCGA.86.8673.01	TCGA.86.8673.01	LUAD	0	0.0482602	0.106576	0.174539	0	0	0	0.110077	0.0731326	0	0	0.0747171	0	0.152544	0.0220669	0.208582	0	0.0211316	0.00255684	0	0	0.00581581	0.018	0.227018	0.997707
TCGA.86.8674.01	TCGA.86.8674.01	LUAD	0.0940957	0	0.201254	0.0470587	0	0	0	0.179987	0.0175571	0	0	0.0375907	0	0.288735	0.0313378	0.0465666	0	0.0432812	0.0125353	0	0	0	0.004	0.356537	0.945517
TCGA.86.8669.01	TCGA.86.8669.01	LUAD	0.122931	0	0.138303	0.11764	0	0.146288	0.0123272	0.0342088	0.057206	0	0.00470618	0	0.0686546	0	0.0189766	0.191602	0.0516138	0.021755	0	0.00599793	0	0.00779011	0.004	0.359	0.936109
TCGA.86.8671.01	TCGA.86.8671.01	LUAD	0.0657379	0.0274311	0.0562043	0.110677	0	0.132387	0	0.0793213	0.0756419	0	0	0.0209374	0	0.0810001	0.118026	0.186103	0	0	0.0434899	0	0	0.0030428	0.02	0.219795	0.997906
TCGA.86.8668.01	TCGA.86.8668.01	LUAD	0.00679727	0.0646152	0.133098	0.0629278	0	0.142085	0	0.0559371	0.0401744	0	0	0.0443014	0.0121774	0	0.058611	0.292014	0.0128599	0	0.0684812	0	0	0.00592076	0.008	0.299448	0.960642
TCGA.78.8662.01	TCGA.78.8662.01	LUAD	0.000731618	0.0360534	0.169846	0.112439	0	0.128429	0	0.102476	0	0	0	0.0218798	0.00792258	0.0599719	0.0989509	0.208147	0	0	0	0.0531525	0	0	0.016	0.242226	0.992029
TCGA.91.8496.01	TCGA.91.8496.01	LUAD	0	0.0342823	0	0.0564165	0	0.105622	0	0	0.0219543	0	0	0.0479962	0.124047	0.0161848	0.0163722	0.391675	0.0294667	0	0.142463	0	0	0.0135197	0.004	0.338052	0.944087
TCGA.50.5045.01	TCGA.50.5045.01	LUAD	0.0388662	0.0366964	0.0624416	0.127854	0	0.0952114	0	0.0814742	0.0530401	0	0	0.0530078	0.0258572	0	0.0517712	0.247212	0.0560023	0.0106679	0.0541424	0	0	0.00575484	0.022	0.201434	0.999021
TCGA.97.8547.01	TCGA.97.8547.01	LUAD	0	0.0153576	0.0184979	0.0157618	0	0.0103406	0	0.0266145	0.0522951	0	0	0.0113933	0.0460616	0.347294	0.0052007	0.304639	0.0344749	0.0628445	0.0492251	0	0	0	0.01	0.279183	0.990947
TCGA.55.8508.01	TCGA.55.8508.01	LUAD	0.0356354	0	0.353418	0.0603347	0	0.0471509	0.0463953	0	0.0405492	0	0.10331	0	0	0.168327	0.0116864	0.0456622	0	0.00462003	0	0.0606702	0	0.0222405	0.002	0.416303	0.926013
TCGA.78.8648.01	TCGA.78.8648.01	LUAD	0.0155137	0.00913629	0.15084	0.116733	0	0.0198452	0	0.0568302	0.0288975	0	0.00809439	0.0172374	0.000382398	0.276199	0.0183627	0.26095	0	0	0.0209784	0	0	0	0.018	0.236551	1.00133
TCGA.78.8640.01	TCGA.78.8640.01	LUAD	0	0.0352437	0.0980199	0.172481	0	0.0538148	0.0282139	0.0328302	0.0201174	0	0	0.0419114	0.0176698	0.155432	0.0630319	0.210138	0.00301686	0	0.0521494	0	0	0.0159301	0.02	0.220346	0.993745
TCGA.71.8520.01	TCGA.71.8520.01	LUAD	0.187166	0	0.085155	0.050878	0	0.0214603	0	0.0323096	0.0307905	0	0	0	0.0034122	0.227314	0.0116847	0.272888	0	0.0236952	0.0478826	0	0	0.00536402	0.004	0.339784	0.949213
TCGA.55.8620.01	TCGA.55.8620.01	LUAD	0.0143325	0.0457269	0.0609668	0.130179	0	0.137051	0.00339004	0.0922376	0.0416883	0	0	0.023029	0.00547583	0.0751992	0.0918256	0.271407	0	0	0.00504471	0	0	0.00244685	0.042	0.165136	1.02194
TCGA.55.8616.01	TCGA.55.8616.01	LUAD	0.12484	0.0619769	0.0830998	0.0935031	0	0.196785	0	0.036701	0.0108721	0	0.00228358	0	0.0221299	0	0.0303362	0.31977	0	0.00338405	0.0143185	0	0	0	0.004	0.388428	0.922551
TCGA.55.8615.01	TCGA.55.8615.01	LUAD	0.00725986	0.0351206	0.0967536	0.0226486	0	0	0	0.13194	0.0119396	0	0	0.0252901	0.00481998	0.356651	0.00504875	0.265884	0	0.0280743	0.0085691	0	0	0	0.022	0.195586	1.0297
TCGA.55.8512.01	TCGA.55.8512.01	LUAD	0.0555361	0	0.0780414	0.147978	0	0.0993773	0	0.0370833	0	0	0.0361456	0.0380454	0.115787	0.054278	0	0.225701	0	0.0481885	0.0087586	0.0140759	0	0.0410043	0.018	0.23016	0.988176
TCGA.55.8513.01	TCGA.55.8513.01	LUAD	0.0330698	0.0524821	0.0434555	0.0339755	0	0.05552	0	0.0346	0.0189543	0	0	0.0147991	0.0131278	0.0640936	0.0083043	0.53018	0.0292174	0.0166184	0.0477711	0	0	0.00383116	0.036	0.174541	1.02652
TCGA.55.8514.01	TCGA.55.8514.01	LUAD	0	0.0441972	0.190916	0.0230665	0	0.149544	0	0.0770025	0.00267838	0	0.0223044	0.00485112	0.02655	0.0171311	0.0372933	0.339558	0	0.022436	0.0288392	0	0	0.0136318	0.004	0.353175	0.939617
TCGA.55.8619.01	TCGA.55.8619.01	LUAD	0.0510253	0.055881	0.0169233	0.144071	0	0.124756	0	0.068198	0.029413	0	0.000601352	0.0335336	0.0249121	0.0443747	0.0231975	0.313954	0	0.00409129	0.0432637	0	0	0.0218048	0.042	0.168098	1.01564
TCGA.55.8511.01	TCGA.55.8511.01	LUAD	0.101957	0	0.136351	0.11023	0	0.203654	0	0.0956841	0.0142462	0	0	0.0270493	0.0273419	0.0110712	0.0777064	0.179042	0	0	0.0129514	0	0	0.00271563	0.006	0.310752	0.96177
TCGA.55.8510.01	TCGA.55.8510.01	LUAD	0.0736655	0	0.0427063	0.12017	0	0.107571	0	0.0659777	0.052707	0	0	0.0350952	0.0366303	0.0457797	0.0667305	0.246307	0.0156171	0	0.07669	0	0	0.0143528	0.036	0.174666	1.00865
TCGA.55.8621.01	TCGA.55.8621.01	LUAD	0.0732126	0	0.118448	0.0930686	0	0.0843164	0	0.0423196	0.0206891	0	0.0606611	0.00540935	0.0457764	0.0299248	0.0559879	0.294542	0.018681	0	0.0500598	0	0	0.00690281	0.008	0.304481	0.95734
TCGA.86.8278.01	TCGA.86.8278.01	LUAD	0.129463	0	0.148468	0.057476	0	0.0462338	0	0.025803	0.00300231	0	0.0185603	0.0324737	0.0184757	0.0245275	0.0288141	0.27357	0.000676618	0.0274701	0.149741	0	0	0.0152446	0.004	0.37894	0.926183
TCGA.69.8253.01	TCGA.69.8253.01	LUAD	0.130731	0	0.296531	0.0556427	0	0.0948065	0	0.0621007	0.0051897	0	0.0430945	0.0293769	0.0384446	0.0179415	0	0.113252	0	0.0532696	0.0471418	0	0	0.0124772	0	0.507283	0.863013
TCGA.97.8171.01	TCGA.97.8171.01	LUAD	0.0545919	0	0.119446	0.0444125	0	0.0925258	0	0.0551305	0	0	0.00926589	0.0117905	0.0193903	0.0825975	0.00835044	0.452737	0.00771306	0.0154645	0.0265843	0	0	0	0.01	0.265	0.982249
TCGA.69.8254.01	TCGA.69.8254.01	LUAD	0	0.064311	0.105138	0.0803314	0	0.188174	0	0.026412	0.0101169	0	0.000677813	0	0.0247481	0	0.0942204	0.332062	0.0235167	0.00481942	0.00885073	0.0236474	0	0.0129738	0.01	0.271355	0.973667
TCGA.69.8255.01	TCGA.69.8255.01	LUAD	0.15934	0	0.116147	0.249824	0	0	0.0825854	0.0839267	0	0	0.0115739	0.0536658	0.0272227	0	0.0441186	0.14255	0	0.00100421	0.0280426	0	0	0	0.004	0.34683	0.945441
TCGA.55.8299.01	TCGA.55.8299.01	LUAD	0.0301213	0	0.0348686	0.195295	0	0	0.0376557	0.114903	0.0160522	0	0.0454647	0.0345721	0.048317	0.0046233	0.0850332	0.150949	0	0.137351	0.0647938	0	0	0	0.044	0.161756	1.02192
TCGA.55.8301.01	TCGA.55.8301.01	LUAD	0.0165885	0.0405671	0.148	0.113088	0	0.0556747	0	0.069987	0.0557136	0	0.00832303	0.00759566	0	0.132028	0.17644	0.14466	0	0	0.0303857	0	0	0.00094901	0.01	0.266735	0.985943
TCGA.97.8174.01	TCGA.97.8174.01	LUAD	0.0959252	0	0.107824	0.0875836	0	0.140336	0	0.0098794	0.00107197	0	0.0205944	0	0.0335774	0	0.0437309	0.36544	0	0.0401005	0.0533618	0	0	0.00057459	0.008	0.294289	0.962821
TCGA.83.5908.01	TCGA.83.5908.01	LUAD	0.100622	0	0.021149	0.269423	0	0.0286729	0.135117	0.0966515	0	0	0	0.0550577	0.0106042	0.0174669	0.0906253	0.150327	0.0200084	0.00111047	0	0.00201331	0	0.00115073	0.01	0.26527	0.982603
TCGA.97.8172.01	TCGA.97.8172.01	LUAD	0.0104198	0.188229	0.00776934	0.0705698	0	0.187997	0	0.0567307	0.00626888	0	0	0.00665667	0.024799	0	0.0182012	0.300942	0.00246355	0.0028865	0.116067	0	0	0	0.008	0.290342	0.963521
TCGA.97.8175.01	TCGA.97.8175.01	LUAD	0	0.0434333	0.00928271	0.0120798	0	0.0834029	0	0.0529673	0.0315834	0	0.00710251	0.0132049	0.0302595	0.0642205	0.0291851	0.348041	0.185666	0.0560267	0.00804298	0.0103156	0	0.0151852	0.028	0.185555	1.01268
TCGA.73.4666.01	TCGA.73.4666.01	LUAD	0.0163422	0	0.00272323	0.224912	0	0.0571947	0.101874	0.0321654	0.0160325	0	0.0369579	0.00158966	0.0192926	0.0451461	0.0978345	0.326593	0.0030348	0	0.0183077	0	0	0	0.02	0.209624	1.00287
TCGA.75.5147.01	TCGA.75.5147.01	LUAD	0.0528009	0	0.0700968	0.0598876	0	0.144082	0	0.0362573	0.0447623	0	0	0	0.0406976	0.0282884	0.0369591	0.332856	0.0535125	0.0193776	0.0542515	0.0105996	0	0.0155706	0.034	0.175748	1.00809
TCGA.80.5608.01	TCGA.80.5608.01	LUAD	0.110975	0	0.0760207	0.161123	0	0.0236397	0	0.12397	0.0208428	0	0	0.0819053	0.0241024	0.00747498	0.0518267	0.209459	0.0165701	0.0345747	0.0401692	0	0	0.0173472	0.012	0.25689	0.979872
TCGA.67.6215.01	TCGA.67.6215.01	LUAD	0	0.0284771	0.0217122	0.0491584	0	0.126871	0.00526225	0	0.00753471	0	0	0	0.0304669	0.0463425	0	0.475431	0.0467662	0.0261739	0.125904	0	0	0.00990002	0.024	0.192167	1.01189
TCGA.44.2657.01	TCGA.44.2657.01	LUAD	0.113738	0.00932687	0.140668	0.157874	0	0.0926142	0.00415993	0.0546009	0.0306506	0	0	0.00214494	0	0	0.0926727	0.209362	0.00800609	0	0.0841813	0	0	0	0.004	0.366106	0.933352
TCGA.55.6987.01	TCGA.55.6987.01	LUAD	0.0327506	0.0359596	0.102476	0.180969	0	0.101248	0.0355911	0.0790142	0.0262112	0	0.0483255	0.0134262	0.020507	0.0911782	0.117915	0.108349	0	0	0.00568857	0	0	0.000391374	0.018	0.235217	0.995568
TCGA.97.8177.01	TCGA.97.8177.01	LUAD	0.0516884	0	0.0382261	0.0731814	0	0.124616	0	0.0670275	0.0388009	0	0	0.0267776	0.0487583	0	0.0109077	0.342995	0.0814982	0.0242137	0.0483328	0.0134741	0	0.00950217	0.032	0.177034	1.00757
TCGA.99.8032.01	TCGA.99.8032.01	LUAD	0.0904195	0	0.356912	0.0836196	0	0.0775901	0	0.0716541	0.0206089	0	0	0	0	0.0318283	0.0121609	0.164438	0	0.0169279	0.0550939	0	0	0.0187471	0.002	0.461703	0.899646
TCGA.99.8028.01	TCGA.99.8028.01	LUAD	0.0274119	0	0.119168	0.147523	0	0.119634	0.00297039	0.0384506	0.0722154	0	0	0.0188806	0	0.0423634	0.109429	0.273242	0	0	0.0287115	0	0	0	0.02	0.215314	1.00121
TCGA.99.8025.01	TCGA.99.8025.01	LUAD	0.215529	0	0.138507	0.0470252	0	0.0217124	0	0.0200331	0.0304533	0	0.00706157	0	0	0.154547	0.00177819	0.328624	0	0.0132705	0.00526438	0.00883559	0	0.00735908	0.002	0.429008	0.906338
TCGA.55.8089.01	TCGA.55.8089.01	LUAD	0.102804	0	0.0670658	0.153536	0	0.0921969	0.0222978	0.0466091	0	0	0	0.0773294	0.0266721	0.0248195	0.139005	0.159651	0.031765	0	0.0562486	0	0	0	0.018	0.235042	0.992017
TCGA.55.8204.01	TCGA.55.8204.01	LUAD	0.00138889	0	0.233785	0.0817803	0	0.094689	0.00304812	0.0188482	0	0	0.0201914	0	0.0192985	0.0546225	0.129312	0.201729	0.0437512	0	0.0635607	0	0	0.0339952	0.006	0.321733	0.957838
TCGA.55.8097.01	TCGA.55.8097.01	LUAD	0.156505	0	0.0779156	0.0812495	0	0.11851	0	0.0752138	0.0503625	0	0	0.0304427	0.020875	0	0.00466689	0.256988	0	0.0141973	0.107682	0	0	0.0053918	0.006	0.323057	0.95041
TCGA.86.8056.01	TCGA.86.8056.01	LUAD	0.141018	0	0.0749574	0.0486039	0	0.168304	0	0.0221081	0	0	0	0.0225959	0.0284879	0.0565666	0.0309273	0.318394	0.0207521	0.00328641	0.0576709	0	0	0.00632677	0.006	0.306934	0.956977
TCGA.86.8073.01	TCGA.86.8073.01	LUAD	0.00450877	0.0464097	0.0155573	0.115603	0	0.058531	0	0.0278769	0	0	0	0.000921694	0.0311625	0	0.0333523	0.554473	0.00776532	0	0.0964428	0	0	0.00739582	0.044	0.15633	1.03113
TCGA.86.6851.01	TCGA.86.6851.01	LUAD	0.00435767	0.0334337	0.121677	0.165626	0	0.105283	0	0.10098	0.0411421	0	0.0305233	0.0322714	0.0109278	0.0188054	0.0941556	0.20616	0.00955483	0	0.0251021	0	0	0	0.012	0.248945	0.98783
TCGA.86.8076.01	TCGA.86.8076.01	LUAD	0.0339373	0.0235807	0.162923	0.173764	0	0.106443	0	0.0956923	0.0706036	0	0	0.0340307	0.0141927	0.0675266	0.0409247	0.135696	0.0188771	0.000183645	0.0164623	0	0	0.00516276	0.004	0.34179	0.947298
TCGA.44.8120.01	TCGA.44.8120.01	LUAD	0.0453998	0	0.0839451	0.0518133	0	0.173716	0	0.0248182	0	0	0	0.00927985	0.0205951	0.0371326	0.00912317	0.405044	0.0523224	0.0172944	0.0695165	0	0	0	0.026	0.186261	1.00837
TCGA.55.8090.01	TCGA.55.8090.01	LUAD	0.0835686	0	0.101701	0.0567109	0	0.187242	0	0.0272965	0.011771	0	0	0.0219525	0.0727117	0.00856169	0.0292711	0.277649	0.056823	0	0.0503405	0	0	0.0144002	0.008	0.280432	0.966469
TCGA.55.7284.01	TCGA.55.7284.01	LUAD	0.0639795	0	0.0393646	0.0496815	0	0.107842	0	0.0259682	0.0140849	0	0.00435456	0.0168102	0.00438658	0.270694	0.0453403	0.302525	0.00320235	0	0.0506843	0	0	0.00108223	0.022	0.194326	1.01679
TCGA.44.8119.01	TCGA.44.8119.01	LUAD	0.0946967	0	0.224505	0.0429757	0	0.00224773	0	0.0785765	0	0	0	0.0680095	0.0109758	0.161969	0.0451487	0.247436	0.00044386	0	0	0.00726221	0	0.0157532	0.004	0.376135	0.935543
TCGA.55.8205.01	TCGA.55.8205.01	LUAD	0.0686192	0	0.0507734	0.133214	0	0.10326	0.0461654	0.042779	0	0	0	0.0505177	0.0545536	0	0.0825949	0.32887	0.0230092	0.00159315	0.00439386	0	0	0.00965688	0.02	0.208424	0.998754
TCGA.55.8094.01	TCGA.55.8094.01	LUAD	0.0300544	0.038827	0.103824	0.106887	0	0	0	0.173554	0.00205285	0.0136452	0	0.00812041	0.0124789	0.10188	0	0.0372818	0	0.154372	0.208397	0	0	0.00862516	0.02	0.205243	0.999657
TCGA.55.8206.01	TCGA.55.8206.01	LUAD	0.0529186	0	0.0460526	0.0547325	0	0.0995465	0	0.0151179	0.0353062	0	0	0.0573297	0.306533	0	0	0.132145	0.0358809	0.0174287	0.147008	0	0	0	0.044	0.156503	1.01643
TCGA.55.7913.01	TCGA.55.7913.01	LUAD	0.144201	0	0.121681	0.127122	0	0	0	0.106884	0.031804	0	0.0105938	0	0.0378083	0.213702	0.00704344	0.0859193	0.0469228	0	0	0.0546783	0	0.0116402	0.004	0.400946	0.916757
TCGA.55.8092.01	TCGA.55.8092.01	LUAD	0	0.0620879	0.2026	0.212286	0	0.0819709	0	0.11067	0.0245406	0	0.00933745	0.0277053	0.0267905	0	0.103487	0.133857	0	0.00190619	0.00276041	0	0	0	0.004	0.334884	0.957812
TCGA.95.8039.01	TCGA.95.8039.01	LUAD	0.0102211	0.0283157	0.0182051	0.0284394	0	0.164242	0	0.0479341	0.0469571	0	0	0.0355862	0.0263092	0	0.0281144	0.331924	0.120997	0.0280564	0.082783	0	0	0.00191442	0.01	0.263058	0.972886
TCGA.J2.8194.01	TCGA.J2.8194.01	LUAD	0.0811334	0	0.0934722	0.0434813	0	0.179295	0	0.0427046	0	0	0.0136941	0	0.109679	0	0.0334959	0.290774	0.0324989	0.00714566	0	0.0374783	0.0033141	0.0318328	0.01	0.274691	0.969496
TCGA.55.8096.01	TCGA.55.8096.01	LUAD	0.00226025	0.032147	0.0893712	0.047886	0	0.061657	0.00354128	0.00363855	0.0207722	0	0.0462224	0	0.0349429	0.202335	0.0258821	0.40648	0.00543591	0	0.00873722	0.00869095	0	0	0.044	0.159732	1.03641
TCGA.44.8117.01	TCGA.44.8117.01	LUAD	0.13987	0	0.0891527	0.075717	0	0.0588135	0	0.114719	0	0	0	0.00997456	0	0.157189	0.0473458	0.280512	0	0	0	0.0267067	0	0	0.008	0.302729	0.963074
TCGA.38.4631.01	TCGA.38.4631.01	LUAD	0.187668	0	0.153146	0.0528578	0	0	0.0334529	0.0686113	0	0.0281944	0.00254874	0.00234784	0.0285356	0.127677	0.0536763	0.107331	0	0	0	0.0746806	0	0.0792713	0.004	0.396896	0.920483
TCGA.44.6145.01	TCGA.44.6145.01	LUAD	0.106946	0	0.159628	0.176425	0	0.111258	0.0220299	0.0179531	0.0237261	0	0	0.0363069	0.0149784	0.0288347	0.113422	0.134618	0	0.00271821	0.0359665	0	0	0.0151889	0.004	0.374023	0.931675
TCGA.38.4625.01	TCGA.38.4625.01	LUAD	0.0693522	0	0.0765843	0.102153	0	0.0373372	0.00490492	0.0651795	0	0	0.000882439	0.0364354	0.0234066	0.0999715	0.0714187	0.29958	0	0.0771326	0.0136498	0.012933	0	0.00907844	0.017	0.234682	0.989562
TCGA.55.6983.01	TCGA.55.6983.01	LUAD	0.0433346	0.177425	0	0.094369	0	0.23551	0	0.0411854	0.046167	0	0	0.0544644	0	0.0386136	0.013368	0.203072	0.00410293	0.00963572	0.0355219	0	0	0.00322946	0.01	0.269464	0.9786
TCGA.05.4384.01	TCGA.05.4384.01	LUAD	0.0807907	0	0.0856529	0.0671946	0	0.0801345	0	0.0558676	0.0113224	0	0.0147092	0.0479485	0.0501822	0	0.0103587	0.445234	0	0.00335603	0.030681	0	0	0.0165674	0.01	0.273919	0.973806
TCGA.38.6178.01	TCGA.38.6178.01	LUAD	0.0507398	0	0.124811	0.0374146	0	0.199675	0	0.00677344	0.00321881	0	0.048418	0	0.0197698	0	0.0299899	0.331523	0	0.0573451	0.0885976	0	0	0.00172343	0.01	0.275189	0.969058
TCGA.05.4425.01	TCGA.05.4425.01	LUAD	0.0168083	0.0148886	0	0.0521705	0	0.162355	0	0.0143154	0.0505222	0	0.0149035	0	0.0294144	0.135275	0.0464626	0.39919	0.0332405	0	0.00345697	0.0269966	0	0	0.024	0.189097	1.01681
TCGA.55.8091.01	TCGA.55.8091.01	LUAD	0.12717	0	0.055862	0.0356712	0	0.198104	0.00145676	0	0.0172623	0	0.0139174	0.0367199	0.0309818	0	0.0835317	0.291282	0.0189042	0	0.0791772	0	0	0.00995936	0.014	0.244409	0.981536
TCGA.95.7562.01	TCGA.95.7562.01	LUAD	0.204325	0	0.135509	0.0469619	0	0.121695	0	0.0680308	0.0229978	0	0.0174588	0	0.0161978	0.0737524	0.0610827	0.202083	0.00383318	0	0.0132721	0.00517837	0	0.0076219	0.002	0.475631	0.878837
TCGA.55.8208.01	TCGA.55.8208.01	LUAD	0.0417055	0.0327286	0.119043	0.103606	0	0.0765744	0	0.0249382	0.0676456	0	0	0.0275776	0.0231308	0.0351015	0.148316	0.239383	0.0263376	0	0.0260179	0	0	0.00789443	0.01	0.275479	0.975142
TCGA.55.8085.01	TCGA.55.8085.01	LUAD	0.0823204	0	0.126609	0.151977	0	0.03745	0.0154109	0.071967	0.0518147	0	0.0102145	0.0110358	0.0441661	0.0796637	0.051345	0.214239	0.00123695	0.0248974	0	0.0256522	0	0	0.006	0.311252	0.956348
TCGA.55.8203.01	TCGA.55.8203.01	LUAD	0.122054	0	0.187991	0.112388	0	0.114986	0	0.054405	0.0632208	0	0	0.0431497	0.0294701	0.0361531	0.0262652	0.111763	0.0213985	0.00938077	0.0563428	0	0	0.0110323	0.004	0.394219	0.921744
TCGA.55.8207.01	TCGA.55.8207.01	LUAD	0.0372574	0	0.0334363	0.0587647	0	0.153242	0	0.0120954	0.00126644	0	0	0	0.0556375	0.0362055	0.0111017	0.451987	0.0599242	0.00507639	0.0792246	0	0	0.00478161	0.044	0.161777	1.02218
TCGA.55.8087.01	TCGA.55.8087.01	LUAD	0	0.0379504	0.0467495	0.0278811	0	0.0721676	0	0.0249821	0.0131236	0	0	0.0257267	0.0265245	0	0.00794278	0.316152	0.220659	0	0.171322	0	0	0.00881873	0.012	0.250788	0.979996
TCGA.62.8398.01	TCGA.62.8398.01	LUAD	0.0947132	0	0.135917	0.0363664	0	0.152417	0	0.0370861	0.0456791	0	0.00588011	0.0307429	0.0413757	0.0650814	0.0918805	0.19273	0.0212382	0	0.0347361	0	0	0.0141568	0.004	0.336917	0.944851
TCGA.50.8459.01	TCGA.50.8459.01	LUAD	0.0651641	0	0.115431	0.0515093	0	0.118859	0	0.00488277	0.044069	0	0.0111092	0	0.10348	0.0709	0.0132873	0.281359	0.0730446	0	0.0469046	0	0	0	0.01	0.262206	0.975494
TCGA.55.A493.01	TCGA.55.A493.01	LUAD	0.136944	0	0.067814	0.12591	0	0.0784775	0.0722589	0.0835579	0.0220812	0	0.0146466	0.0300691	0.0188805	0.0161213	0.0730034	0.223408	0.0228831	0	0	0.00553014	0	0.00841344	0.008	0.284741	0.967447
TCGA.91.A4BC.01	TCGA.91.A4BC.01	LUAD	0.116066	0	0.164702	0.28761	0	0	0.0771984	0.0804375	0.0191895	0	0	0.0351847	0.0160416	0.0122534	0.0324076	0.105983	0.00208093	0.00441133	0.0391064	0	0	0.00732673	0.004	0.356323	0.943051
TCGA.44.A47A.01	TCGA.44.A47A.01	LUAD	0.0403756	0	0.0295256	0.0413519	0	0.140802	0	0.0682304	0.0433188	0	0	0.0944247	0	0.0101937	0.00459183	0.243697	0.14066	0.0558341	0.0843895	0	0	0.00260466	0.022	0.198417	0.998524
TCGA.55.A48X.01	TCGA.55.A48X.01	LUAD	0.0572902	0.217546	0.0407077	0.0752489	0	0.207136	0	0.079261	0.0011002	0	0	0.0295482	0.0159592	0.000773888	0.0403122	0.172875	0.00512283	0	0.0565076	0	0	0.000611415	0.004	0.379725	0.927332
TCGA.55.A491.01	TCGA.55.A491.01	LUAD	0.186034	0	0.211054	0.0660983	0	0.0945719	0.000205587	0.0360428	0.0203034	0	0	0.0452096	0.0193154	0.0807667	0.0782502	0.117628	0.00150605	0	0.0421744	0	0	0.00083971	0.002	0.442615	0.899227
TCGA.62.A471.01	TCGA.62.A471.01	LUAD	0.203723	0	0.173085	0.162001	0	0	0	0.156291	0.0102553	0	0.0105052	0.0528988	0.0138724	0.0541022	0.0126056	0.076643	0	0.052493	0	0.0105108	0	0.0110148	0.002	0.424752	0.909894
TCGA.53.7626.01	TCGA.53.7626.01	LUAD	0.0853307	0	0.0902313	0.109202	0	0.211995	0	0.0672249	0.0231646	0	0.000356589	0.00458784	0.0556696	0	0.0482623	0.235659	0.00777194	0.00884318	0	0.0517007	0	0	0.014	0.247113	0.98411
TCGA.44.7671.01	TCGA.44.7671.01	LUAD	0.181375	0	0.15985	0.0513493	0	0.0609064	0	0.0747296	0.0114395	0	0	0	0	0.00505731	0	0.301464	0	0.0776241	0.0762047	0	0	0	0.002	0.426568	0.904722
TCGA.44.7660.01	TCGA.44.7660.01	LUAD	0	0.071844	0.0472169	0.105744	0	0	0	0.11166	0.0175922	0.0294703	0	0	0	0.0103186	0.11469	0.436014	0.004205	0	0.0486543	0	0	0.00258946	0.04	0.173244	1.01919
TCGA.44.7662.01	TCGA.44.7662.01	LUAD	0.0662391	0	0.0969716	0.107362	0	0.0086152	0.0015519	0.0442507	0.0295985	0	0.0217856	0.0202992	0.00587471	0.104092	0.0524794	0.368375	0.00640136	0	0	0.0557142	0	0.0103896	0.02	0.221191	0.998455
TCGA.44.7661.01	TCGA.44.7661.01	LUAD	0.0513342	0	0	0.0764692	0	0.129676	0.0698367	0.0484458	0.0256005	0	0	0.0177772	0.0713425	0	0.0428946	0.334941	0.0255578	0.0757591	0.0303653	0	0	0	0.006	0.309667	0.95432
TCGA.95.7948.01	TCGA.95.7948.01	LUAD	0.146419	0	0.189022	0.0841992	0	0.104328	0	0.0448762	0	0	0	0.0530306	0.0270242	0	0.0179499	0.235642	0.0213156	0.00910493	0.0643505	0	0	0.00273766	0.002	0.409592	0.913726
TCGA.97.7941.01	TCGA.97.7941.01	LUAD	0.125698	0	0.028786	0.0622714	0	0.0650057	0	0.0814074	0.0361211	0	0	0.0157209	0.00251861	0.0159606	0.0290334	0.440502	0.0140803	0.00672271	0.0761714	0	0	0	0.012	0.256737	0.979869
TCGA.93.7347.01	TCGA.93.7347.01	LUAD	0.0572859	0	0.0692446	0.149576	0	0.106976	0	0.052449	0.0882189	0	0	0.0105519	0	0.112885	0.0501914	0.264609	0	0	0.0380121	0	0	0	0.02	0.203322	1.00332
TCGA.44.7672.01	TCGA.44.7672.01	LUAD	0.0276092	0.0361395	0.0702098	0.0813054	0	0.135189	0.0114132	0.060663	0.0770761	0	0.0141334	0.0568633	0.0482522	0	0.0665355	0.23758	0.027756	0	0.0492743	0	0	0	0.024	0.188077	1.00539
TCGA.53.7624.01	TCGA.53.7624.01	LUAD	0.118913	0	0.127608	0.0908203	0	0.0598859	0	0.0668251	0.0305814	0	0	0.0352595	0	0.12717	0.157734	0.140345	0	0.044858	0	0	0	0	0.006	0.32048	0.96058
TCGA.78.7162.01	TCGA.78.7162.01	LUAD	0.107752	0	0.127837	0.111427	0	0.132988	0	0.0305935	0.0136317	0	0.0011191	0.0315343	0.0155697	0.0039415	0.0576475	0.262117	0.00559405	0.02772	0.0705268	0	0	0	0.004	0.330366	0.947612
TCGA.86.7954.01	TCGA.86.7954.01	LUAD	0.0691178	0	0.0218876	0.0691085	0	0.179157	0	0.105251	0.0201473	0	0.00517007	0.0294594	0.0291614	0.0066379	0.146326	0.254292	0.00178031	0.000360403	0.0570028	0	0	0.0051404	0.02	0.204046	1.00513
TCGA.86.7955.01	TCGA.86.7955.01	LUAD	0.196262	0	0.115016	0.116845	0	0.0392482	0	0.117914	0	0	0.0045926	0.0578848	0.0222897	0.0129381	0.0298367	0.133022	0	0.12001	0.0341401	0	0	0	0.004	0.372163	0.931658
TCGA.95.7944.01	TCGA.95.7944.01	LUAD	0.0239539	0	0.00174431	0.2864	0	0	0.0895321	0.0858946	0.0110359	0	0	0.125931	0.0223168	0.0333915	0.122861	0.157267	0.00659368	0.0137396	0.0193385	0	0	0	0.014	0.248699	1.00042
TCGA.64.1679.01	TCGA.64.1679.01	LUAD	0.129954	0	0.0519587	0.0217513	0	0.079419	0.0112248	0.0195158	0.0203825	0	0	0	0.0071965	0.156885	0.0109475	0.308577	0.114416	0.00316485	0	0.0574351	0	0.00717262	0.014	0.243329	0.99032
TCGA.95.7947.01	TCGA.95.7947.01	LUAD	0.138886	0	0.156892	0.0758039	0	0.166383	0	0.0388694	0.00961663	0	0.023063	0.000670403	0.00884248	0.0262474	0.0954322	0.223987	0.00504075	0	0.0259614	0	0	0.00430422	0.004	0.376365	0.929757
TCGA.64.1681.01	TCGA.64.1681.01	LUAD	0.00489155	0.0461914	0.0308288	0.0243236	0	0.178473	0	0.0112707	0.0191702	0	0	0.0310963	0.0384461	0	0.0900069	0.307454	0.146395	0.00572868	0.0657237	0	0	0	0.048	0.154006	1.01677
TCGA.73.7499.01	TCGA.73.7499.01	LUAD	0.0895556	0	0.146039	0.196603	0	0.0305242	0.0353284	0.0464772	0.0552453	0.00237442	0	0.0467723	0.0197164	0.0192677	0.112936	0.125385	0.0171475	0	0.0566283	0	0	0	0.006	0.322351	0.955397
TCGA.69.7979.01	TCGA.69.7979.01	LUAD	0.0817595	0	0.103583	0.0801574	0	0.0208585	0	0.0424025	0	0	0.0735236	0.0131717	0.0245283	0.0936194	0.112161	0.323373	0.0119608	0.000463793	0.00928517	0	0	0.00915228	0.014	0.244913	0.989203
TCGA.55.7994.01	TCGA.55.7994.01	LUAD	0.0589636	0.00487357	0	0.235476	0	0.0121475	0.0241968	0.0569748	0.0168903	0	0	0.0392063	0.0184422	0.018651	0.0989837	0.354631	0.0168979	0.00975347	0.0339122	0	0	0	0.044	0.159429	1.02417
TCGA.69.7973.01	TCGA.69.7973.01	LUAD	0.0896665	0	0.0631952	0.10794	0	0.201584	0.00168208	0.013931	0.0130227	0	0	0.0362218	0.0517936	0	0.0141907	0.312999	0	0.0260498	0.0572965	0	0	0.0104275	0.02	0.211697	0.995608
TCGA.55.7995.01	TCGA.55.7995.01	LUAD	0.0330984	0.0484649	0	0.126426	0	0.117476	0	0.0780385	0.0465951	0	0.0183772	0.0183444	0.0385795	0.240791	0.107442	0.102364	0.00675855	0	0.0172437	0	0	0	0.018	0.23874	0.992803
TCGA.44.7669.01	TCGA.44.7669.01	LUAD	0.0725546	0	0.0393486	0.0674871	0	0.182901	0	0.0454409	0	0	0.0125547	0.0290009	0.0151131	0.0364249	0.0778381	0.346494	0	0	0.0681475	0	0	0.00669444	0.038	0.174173	1.01145
TCGA.55.7725.01	TCGA.55.7725.01	LUAD	0.0459134	0.0424986	0.0118492	0.0606292	0	0.226879	0	0.0946804	0	0	0.0148273	0	0.00181949	0.067141	0.104841	0.191987	0.0276941	0.00251206	0.103889	0	0	0.0028394	0.032	0.176316	1.01067
TCGA.50.5066.02	TCGA.50.5066.02	LUAD	0.0350061	0.00199301	0.122557	0.111767	0	0.185351	0	0.0181055	0	0	0	0.0225408	0.00937178	0.0546956	0.0669943	0.341635	0	0	0.0187084	0	0	0.0112745	0.018	0.227818	0.994177
TCGA.50.5946.02	TCGA.50.5946.02	LUAD	0.143525	0	0.216301	0.114583	0	0.121669	0.0145699	0.0257199	0.015534	0	0.00891778	0.00655705	0	0.0158014	0.0749746	0.220498	0.000621486	0	0.0206248	0	0	0.000103275	0.002	0.420716	0.91079
TCGA.50.5946.01	TCGA.50.5946.01	LUAD	0.151893	0	0.196157	0.12809	0	0	0	0.0483903	0.012712	0	0	0.0332693	0.0308661	0	0.00164372	0.273399	0	0.0222154	0.0943142	0	0	0.00704969	0.002	0.449618	0.893051
TCGA.55.7727.01	TCGA.55.7727.01	LUAD	0.133351	0.0131721	0.0599874	0.0705096	0	0.134159	0.0478199	0.0754285	0	0.00586534	0	0	0.000363142	0.0612054	0.0948876	0.249778	0.0143005	0.00191952	0.0354479	0	0	0.00180533	0.01	0.276159	0.970337
TCGA.55.7726.01	TCGA.55.7726.01	LUAD	0.106591	0	0.0734696	0.0628338	0	0.169627	0	0.0225752	0	0	0	0.00475976	0.017048	0	0.0552222	0.20783	0.208632	0.00335445	0	0.0492348	0	0.0188224	0.014	0.243209	0.981662
TCGA.53.7813.01	TCGA.53.7813.01	LUAD	0.113295	0	0.373586	0.221554	0	0	0.0130265	0.0948326	0.000854528	0	0	0.0272837	0.0386918	0	0.023693	0.0256465	0.0228404	0.0160311	0	0.0200875	0.00857684	0	0.002	0.454886	0.916122
TCGA.69.7764.01	TCGA.69.7764.01	LUAD	0.270177	0	0.207703	0.13699	0	0.133954	0	0.0243855	0.0152583	0	0	0.0158251	0.0259468	0.0118936	0.0609606	0.0678691	0	0.0142648	0.00666137	0.00811099	0	0	0.002	0.460161	0.896149
TCGA.86.7714.01	TCGA.86.7714.01	LUAD	0.0538298	0	0.0100836	0.0393563	0	0.156864	0	0	0.0126436	0	0.0145685	0.025938	0.0331047	0	0	0.338126	0.156584	0.046621	0.106482	0	0	0.00579842	0.012	0.254298	0.976817
TCGA.97.7937.01	TCGA.97.7937.01	LUAD	0.0119794	0	0.102501	0.0544785	0	0.0643194	0	0.0590098	0	0	0.0298433	0.00233494	0.000953707	0.0954209	0.034993	0.357539	0.0456375	0.0105875	0.109703	0.00193767	0	0.0187614	0.024	0.189412	1.00639
TCGA.69.7765.01	TCGA.69.7765.01	LUAD	0.0417484	0.00562001	0.193877	0.0749527	0	0.136461	0.028075	0.00351018	0.0035327	0	0.030066	0	0.00363488	0.0639139	0.0533352	0.254295	0.0808444	0.00755553	0.0185788	0	0	0	0.004	0.336522	0.947078
TCGA.44.7659.01	TCGA.44.7659.01	LUAD	0.0705341	0.0406235	0.122408	0.0689917	0	0.117465	0	0.0673348	0.00752422	0	0	0.0329189	0.014963	0.035576	0.0147209	0.313929	0.0258709	0.0191959	0.0459234	0	0	0.00202162	0.004	0.324484	0.950266
TCGA.91.7771.01	TCGA.91.7771.01	LUAD	0.0931657	0	0.139698	0.0989458	0	0.263668	0	0.0104188	0	0	0	0.0248105	0.0177637	0.0204177	0.0653603	0.229093	0.013173	0.000978542	0.020104	0	0	0.00240297	0.006	0.311676	0.958859
TCGA.69.7763.01	TCGA.69.7763.01	LUAD	0.13669	0	0.187586	0.0662905	0	0.153676	0	0.0545411	0.0156253	0	0.00793999	0	0.023507	0.0302414	0.0141418	0.235527	0	0.0159707	0.0458123	0	0	0.0124512	0.004	0.398591	0.919352
TCGA.69.7761.01	TCGA.69.7761.01	LUAD	0	0.0565953	0.129725	0.129388	0	0.245578	0	0.0567261	0.00633413	0	0	0	0.00519247	0.068652	0.0980172	0.136796	0.0376846	0	0.0164379	0	0	0.012873	0.01	0.259687	0.983125
TCGA.55.7910.01	TCGA.55.7910.01	LUAD	0	0.0684307	0.209172	0.0247688	0	0.128395	0	0.121145	0	0	0.0843611	0	0.0142382	0.0639129	0.0154077	0.122209	0	0.0611657	0	0.0791574	0.00321167	0.00442507	0.004	0.371056	0.932341
TCGA.55.7903.01	TCGA.55.7903.01	LUAD	0.0907846	0	0.0253325	0.118117	0	0.00184569	0.0201015	0.100879	0.0151667	0	0.00545133	0.0243049	0.0204255	0	0.0778431	0.376876	0.0179646	0.0759803	0.0146006	0.0113909	0	0.0029362	0.02	0.20485	1.00145
TCGA.86.7701.01	TCGA.86.7701.01	LUAD	0.140783	0	0.21355	0.118391	0	0.143805	0	0.100218	0.015662	0	0.0082655	0.00932035	0.0208312	0	0.0335137	0.128743	0.00827791	0.0163281	0.0311099	0	0	0.0112023	0.004	0.407424	0.918868
TCGA.55.7907.01	TCGA.55.7907.01	LUAD	0.1246	0	0.124167	0.108574	0	0.112254	0.00869288	0.0678114	0.00593881	0.0122156	0	0.010221	0	0.0620033	0.0729192	0.262418	0	0	0.0237987	0	0	0.00438663	0.004	0.331342	0.949047
TCGA.97.7938.01	TCGA.97.7938.01	LUAD	0.107249	0	0.0349285	0.107911	0	0.184385	0	0.0663365	0	0	0	0.000497513	0.0182583	0.0350444	0.0322883	0.338928	0.00269104	0.00846997	0.0522684	0.0071001	0	0.00364423	0.022	0.192335	1.00539
TCGA.78.7167.01	TCGA.78.7167.01	LUAD	0.0853491	0	0.145896	0.0928065	0	0.112169	0	0.0868696	0	0	0	0.047583	0.0686073	0	0.0383379	0.264929	0	0.00233379	0.0551191	0	0	0	0.008	0.304096	0.959771
TCGA.78.7163.01	TCGA.78.7163.01	LUAD	0.253426	0	0.152686	0.117708	0	0.147876	0	0.0801985	0.0281533	0	0	0.0646399	0.021272	0.000269197	0.00532087	0.0672418	0.00190143	0.00659309	0.0527137	0	0	0	0.002	0.416267	0.9177
TCGA.78.7535.01	TCGA.78.7535.01	LUAD	0	0.0415835	0.031542	0.0285597	0	0.029786	0	0.030388	0.0112768	0	0.0177045	0.0195641	0.0139267	0.0301697	0	0.516467	0.216762	0.00184383	0	0.0104255	0	0	0.018	0.223737	1.01137
TCGA.78.7539.01	TCGA.78.7539.01	LUAD	0.0713177	0	0.036553	0.167503	0	0.14158	0.000982078	0.0656102	0.0486778	0	0	0.0447346	0.0333106	0	0.081553	0.225201	0.0477709	0.00355562	0.0316498	0	0	0	0.03	0.181047	1.01252
TCGA.78.7537.01	TCGA.78.7537.01	LUAD	0.0926205	0	0.273105	0.0905631	0	0.0811261	0	0.0350686	0.0539749	0	0.00405472	0.0311166	0.0124971	0	0.00298308	0.214237	0.0520362	0.0115444	0.0429383	0	0	0.00213487	0.002	0.434371	0.90476
TCGA.78.7542.01	TCGA.78.7542.01	LUAD	0.0546388	0	0.0840884	0.135968	0	0	0	0.162444	0.0421982	0	0	0.0209082	0.0025689	0.0449842	0.157445	0.173455	0.0113277	0.0963071	0.0136669	0	0	0	0.018	0.238425	0.997967
TCGA.86.7713.01	TCGA.86.7713.01	LUAD	0.0465551	0	0.13824	0.0772641	0	0.256563	0.00775669	0.030693	0.0123031	0	0.00362668	0.000615133	0.0585577	0	0.0529492	0.256873	0	0.0390396	0	0.0090262	9.91758e-05	0.00983779	0.01	0.267789	0.976313
TCGA.95.7567.01	TCGA.95.7567.01	LUAD	0.0754851	0	0.186819	0.134996	0	0.0519066	0.0149375	0.0290487	0.081918	0	0	0.0364934	0.0128302	0	0.0378281	0.285417	0.0359194	0.0152373	0	0	0	0.00116298	0.004	0.349304	0.943033
TCGA.78.7166.01	TCGA.78.7166.01	LUAD	0.0096861	0.108739	0.040344	0.103795	0	0.0959177	0	0.172935	0.0349537	0	0.102601	0.0290507	0.0188457	0.141827	0.0313528	0.0532396	0.00183238	0.0206063	0	0.0276192	0	0.00665527	0.022	0.199332	1.01187
TCGA.73.7498.01	TCGA.73.7498.01	LUAD	0.012661	0.0134855	0.125197	0.0875671	0	0.209309	0	0.0378154	0.00932016	0	0.000554841	0.0157186	0.0691053	0	0.0184948	0.309581	0.00551221	0.00641211	0.0792655	0	0	0	0.008	0.299369	0.959828
TCGA.97.7547.01	TCGA.97.7547.01	LUAD	0.0683574	0	0.0896072	0.0582117	0	0.185712	0	0.0378298	0.0569466	0	0	0.0317299	0.0670458	0.00193235	0.0310302	0.288572	0	0.00602756	0.0769974	0	0	0	0.01	0.275394	0.968812
TCGA.78.7156.01	TCGA.78.7156.01	LUAD	0.0846599	0	0.0550226	0.14407	0	0.15901	0	0.0706777	0.014091	0	0	0.0133796	0.0605232	0.0038405	0.114542	0.145657	0	0	0.134527	0	0	0	0.022	0.202046	1.0019
TCGA.78.7147.01	TCGA.78.7147.01	LUAD	0.0706478	0	0.0335299	0.125523	0	0.122556	0	0.0401738	0.0588266	0	0	0.0491636	0.0217748	0.032504	0.147414	0.210595	0.0108396	0.00277819	0.0736731	0	0	0	0.034	0.175657	1.01676
TCGA.55.7281.01	TCGA.55.7281.01	LUAD	0.0319264	0	0.0334964	0.0680585	0	0.0737316	0	0.0427889	0.0455216	0	0	0.0308102	0.0744146	0	0.0840838	0.239176	0.245059	0	0.0309327	0	0	0	0.042	0.162439	1.01461
TCGA.78.7148.01	TCGA.78.7148.01	LUAD	0.0642503	0	0.0582068	0.158599	0	0.0212749	0	0.0878994	0.0499984	0	0	0.0688464	0.0224678	0.023394	0.0635084	0.295996	0.0329081	0	0.0498825	0	0	0.00276716	0.03	0.182907	1.00857
TCGA.55.6642.01	TCGA.55.6642.01	LUAD	0.0097417	0	0.214515	0.0920513	0	0.146536	0.111	0	0.00364657	0	0.0727129	0	0	0.0866654	0.0374653	0.167036	0.0169067	0	0.0417234	0	0	0	0.006	0.322631	0.953822
TCGA.44.3396.01	TCGA.44.3396.01	LUAD	0.0193093	0.0130175	0.077958	0.120209	0	0.1611	0	0.0288959	0.00175858	0	0.0117354	0	0.0369885	0.06711	0.0965088	0.278331	0.011388	0.011405	0	0.0358743	0.0015283	0.0268825	0.044	0.161261	1.01906
TCGA.49.4486.01	TCGA.49.4486.01	LUAD	0.14708	0	0.27293	0.0912934	0	0.0825952	0	0.0641595	0	0	0	0.0304455	0.0143319	0	0.0185367	0.219403	0	0.0369429	0.0188512	0	0	0.00343132	0.002	0.462347	0.891011
TCGA.49.4501.01	TCGA.49.4501.01	LUAD	0.12766	0	0.115667	0.0687966	0	0.172606	0	0.0350477	0.0433413	0	0	0.0395018	0.0294475	0.0184612	0.0248705	0.221527	0.0102479	0.0384893	0.0518775	0	0	0.00245865	0.004	0.33656	0.944755
TCGA.05.4415.01	TCGA.05.4415.01	LUAD	0.0675414	0	0.0818035	0.203174	0	0.0848277	0.045666	0.0805644	0.00515808	0	0.0249289	0.0489049	0.0268166	0.040858	0.0956403	0.124117	0	0.0312215	0	0.0275738	0	0.0112042	0.02	0.22009	1.00064
TCGA.50.5939.01	TCGA.50.5939.01	LUAD	0.000544251	0.0718481	0.094625	0.0406952	0	0.156863	0	0.035907	0.0122132	0	0	0.0418402	0.0186883	0.0491096	0.0277093	0.395395	0	0	0.0406692	0	0	0.0138924	0.018	0.235254	0.98927
TCGA.05.4405.01	TCGA.05.4405.01	LUAD	0.109328	0	0.176331	0.111413	0	0.0917124	0	0.0354402	0.0190455	0	0.0027712	0	0.00897827	0.111387	0	0.28801	0	0.00818394	0.0374005	0	0	0	0.004	0.368888	0.934316
TCGA.50.5055.01	TCGA.50.5055.01	LUAD	0.0311559	0.156459	0.101644	0.113646	0	0.07445	0	0.0681959	0.092346	0	0	0.0193162	0.0121053	0.0570555	0.0337241	0.150571	0.0639822	0.000232213	0.025117	0	0	0	0.004	0.393082	0.919997
TCGA.75.6214.01	TCGA.75.6214.01	LUAD	0	0	0.0144563	0.104341	0	0.0828769	0	0.0848056	0.00974121	0	0	0.012272	0	0.158719	0.0354474	0.356169	0	0.0932944	0	0.00885875	0	0.0390194	0.044	0.160705	1.03026
TCGA.55.6981.01	TCGA.55.6981.01	LUAD	0.0710002	0.0341414	0.0177438	0.0330185	0	0.0927149	0	0.0570374	0.00954062	0	0	0.0643933	0.0567316	0.019171	0	0.30274	0.0690874	0.0536521	0.116441	0	0	0.00258755	0.042	0.168436	1.00776
TCGA.55.6980.01	TCGA.55.6980.01	LUAD	0.0926027	0	0.046151	0.0442385	0	0.228116	0	0.0369594	0.0437977	0	0	0.031706	0.0834829	0	0.0300866	0.200872	0.109143	0.0259092	0.0269357	0	0	0	0.018	0.222832	0.988657
TCGA.38.4630.01	TCGA.38.4630.01	LUAD	0.0409645	0	0.0713558	0.102376	0	0.205606	0	0.0457373	0	0	0	0.0309438	0.0107319	0.046028	0.0793104	0.320262	0	0.0466842	0	0	0	0	0.042	0.163825	1.02139
TCGA.75.6212.01	TCGA.75.6212.01	LUAD	0.129453	0	0.144602	0.0101811	0	0.127656	0	0.0174524	0.0075545	0	0.00334297	0.00503265	0.00877361	0	0.0074147	0.314871	0.109994	0.00625136	0.0999505	0	0	0.00746976	0.004	0.369921	0.930868
TCGA.50.5066.01	TCGA.50.5066.01	LUAD	0	0.0954961	0.0323044	0.183362	0	0.0434721	0.0857	0.116226	0	0.0417691	0	0.00158103	0	0.00247337	0.0838707	0.263354	0.0311604	0	0	0.0192311	0	0	0.028	0.184215	1.01025
TCGA.50.5068.01	TCGA.50.5068.01	LUAD	0.0115172	0.0789786	0.0397662	0.12198	0	0.116603	0.00586768	0.0921187	0.012569	0.0221708	0	0.0130485	0.027518	0.0101406	0.0841017	0.191133	0.113462	0	0.0590244	0	0	0	0.022	0.201675	0.997203
TCGA.78.7145.01	TCGA.78.7145.01	LUAD	0.111687	0	0.0282495	0.027054	0	0.164481	0.00878926	0.0203783	0.00963624	0	0	0	0.059984	0.020769	0.00407336	0.311167	0.0944711	0.0446819	0.0453104	0.0423304	0	0.00693792	0.044	0.160206	1.01344
TCGA.78.7154.01	TCGA.78.7154.01	LUAD	0.0560772	0	0.00766947	0.105593	0	0.243493	0	0.0480143	0	0	0	0.0309588	0.0358454	0.00923805	0.111652	0.301631	0	0.00428656	0.0455415	0	0	0	0.04	0.172582	1.01827
TCGA.78.7220.01	TCGA.78.7220.01	LUAD	0.148212	0	0.0430193	0.216341	0	0	0.0133213	0.133165	0.000337854	0	0	0.0410019	0.0203827	0.0593976	0.0400794	0.226182	0	0	0.049817	0	0	0.00874338	0.012	0.256537	0.980112
TCGA.78.7153.01	TCGA.78.7153.01	LUAD	0.034052	0.0314402	0.146527	0.196176	0	0.079711	0	0.064491	0.0800908	0	0	0.0399993	0.0311335	0	0	0.186233	0.00268872	0.0253924	0.0739092	0	0	0.00815559	0.008	0.301454	0.963803
TCGA.93.7348.01	TCGA.93.7348.01	LUAD	0.233703	0	0.18671	0.0817728	0	0.11072	0	0.0455012	0.0566833	0	0.00308481	0	0.0273065	0.0817551	0.0183428	0.0899538	0	0.0123835	0	0.0446846	0	0.00739791	0.002	0.450707	0.895396
TCGA.78.7536.01	TCGA.78.7536.01	LUAD	0.039773	0	0.0586071	0.11486	0	0.163407	0.0451311	0.0702172	0.000538354	0	0.0223213	0	0.024192	0	0.0632381	0.328433	0.0128745	0	0	0.032398	0	0.0240098	0.048	0.153196	1.02028
TCGA.78.7150.01	TCGA.78.7150.01	LUAD	0.0909107	0	0.0466034	0.135446	0	0.0874187	0	0.0615811	0.0261477	0	0	0.0521703	0.00471168	0.0536108	0.0442033	0.295482	0	0.0719684	0	0.0250404	0	0.00470476	0.024	0.187714	1.00847
TCGA.50.7109.01	TCGA.50.7109.01	LUAD	0.12513	0	0.211751	0.123312	0	0.0741078	0.00248193	0.0810163	0.0137694	0	0.00585713	0.0119755	0.0154858	0.0473955	0.074931	0.204729	0	0.00794824	0	0.000109038	0	0	0.002	0.422684	0.909005
TCGA.55.7573.01	TCGA.55.7573.01	LUAD	0.18457	0	0.0827044	0.0487244	0	0.20654	0	0.0812295	0.00268385	0	0	0.0312912	0.025433	0	0.0396038	0.162261	0.0829299	0	0.0520287	0	0	0	0.004	0.36265	0.933424
TCGA.97.7554.01	TCGA.97.7554.01	LUAD	0.0274675	0	0.088803	0.0988102	0	0.131436	0	0.0449645	0.043447	0	0	0.0336439	0.0393812	0	0.0523602	0.386353	0.00961258	0.00951613	0.0232799	0	0	0.010925	0.042	0.166329	1.0172
TCGA.78.7160.01	TCGA.78.7160.01	LUAD	0.079672	0	0.0324276	0.137572	0	0.154134	0.00290126	0.0236659	0.0139854	0	0	0.0257468	0.0158212	0.071833	0.074037	0.323927	0.0104414	0.0113053	0.0218051	0	0	0.000724425	0.02	0.209303	1.00012
TCGA.78.7143.01	TCGA.78.7143.01	LUAD	0.00438613	0.0665695	0.0100796	0.0400566	0	0.100501	0	0.08996	0.0392111	0	0	0.0116683	0.0474006	0.0199842	0.00260249	0.347157	0.0791338	0.0870929	0.0541968	0	0	0	0.004	0.361207	0.932772
TCGA.55.7570.01	TCGA.55.7570.01	LUAD	0.171359	0	0.309555	0.194684	0	0	0	0.109243	0	0	0	0.0281674	0.0205771	0.0898906	0.0065853	0.0583849	0	0.00135054	0.00890934	0.00129495	0	0	0.002	0.47134	0.895468
TCGA.78.7149.01	TCGA.78.7149.01	LUAD	0.164399	0	0.341273	0.0589665	0	0.102386	0	0.0450511	0.00551728	0	0	0.0489565	0.000640715	0.0258381	0.0384331	0.122137	0	0	0.0429153	0	0	0.00348713	0.002	0.499008	0.877476
TCGA.78.7158.01	TCGA.78.7158.01	LUAD	0.0402482	0	0.0960849	0.0231632	0	0.183355	0	0.0167118	0.0141298	0	0	0.0348712	0.0513238	0.00342411	0.0304073	0.324208	0.0670148	0.00681245	0.106141	0	0	0.00210432	0.02	0.214393	0.991552
TCGA.97.7552.01	TCGA.97.7552.01	LUAD	0.09276	0.02898	0.160195	0.214662	0	0.112944	0	0.0470314	0.0102816	0	0.0122635	0.0222374	0.0206949	0.0322652	0.0931781	0.10326	0.027371	0	0.0218759	0	0	0	0.004	0.382985	0.928338
TCGA.97.7553.01	TCGA.97.7553.01	LUAD	0.0844716	0	0.0469995	0.0988541	0	0.17207	0	0.0309441	0	0	0.0126471	0.00451885	0.0457354	0.0584411	0.0326575	0.289832	0.0418501	0.0137828	0.0394697	0.00198238	0	0.0257431	0.02	0.205583	0.996565
TCGA.78.7159.01	TCGA.78.7159.01	LUAD	0.122047	0	0.269286	0.0891183	0	0.100544	0.0169461	0.0145758	0.0338506	0	0	0.0604357	0	0.0498807	0.0360471	0.128509	0	0.0118748	0.0184523	9.36289e-05	0	0.0483391	0.002	0.444574	0.90033
TCGA.44.5644.01	TCGA.44.5644.01	LUAD	0.215005	0	0.307581	0.11347	0	0.0102784	0	0.0643731	0.0021286	0	0.0119372	0.0333511	0	0.0367115	0	0.0901768	0	0.0729266	0	0.017966	0	0.024094	0.002	0.482478	0.888532
TCGA.55.6972.01	TCGA.55.6972.01	LUAD	0.0908688	0	0.178101	0.13587	0	0.0911623	0	0.0379059	0	0	0.0699858	0.0768801	0.0618002	0.00517843	0.0234218	0.123589	0.00213293	0.0180297	0.085074	0	0	0	0.004	0.330658	0.953151
TCGA.55.6971.01	TCGA.55.6971.01	LUAD	0.0264504	0.0441001	0.106611	0.152438	0	0.107077	0.00898105	0.0355906	0.0526158	0	0	0.077947	0.0297403	0.0471125	0.0614588	0.163695	0.00593863	0.00142272	0.0551382	0	0	0.0236834	0.01	0.266902	0.975544
TCGA.91.6849.01	TCGA.91.6849.01	LUAD	0.085469	0	0.21277	0.0767642	0	0.0434789	0.00365446	0.0484018	0.00342555	0	0.0124054	0	0	0.229119	0	0.23903	0	0.0420508	0	0.000457759	0	0.00297348	0.004	0.359605	0.94491
TCGA.55.6984.01	TCGA.55.6984.01	LUAD	0.0666714	0.0975031	0.0545762	0.0822543	0	0.274445	0	0.0720074	0.0746018	0	0	0.0303998	0.0247915	0.0266168	0	0.107708	0.00291198	0.0352405	0	0.0304246	0	0.0198476	0.01	0.262016	0.985872
TCGA.78.7152.01	TCGA.78.7152.01	LUAD	0.0652726	0.047836	0.105212	0.117536	0	0.199885	0	0.0534845	0.0465214	0	0	0.0440098	0.00361263	0.0030851	0.0426916	0.212453	0.0246025	0	0.0285808	0	0	0.0052174	0.008	0.296161	0.965581
TCGA.55.7574.01	TCGA.55.7574.01	LUAD	0.158769	0.0310755	0.115172	0.13351	0	0.193754	0.0157562	0.030348	0	0	0.0576453	0	0.0344438	0.0160912	0.0185974	0.163062	0	0.0205392	0.0112366	0	0	0	0.004	0.38123	0.927689
TCGA.91.6848.01	TCGA.91.6848.01	LUAD	0.0485133	0	0.0615038	0.0730013	0	0.187223	0.0122875	0.0251009	0	0	0	0.0469857	0.0536076	0.0300093	0.107457	0.306777	0.0326551	0	0.0108969	0	0	0.00398237	0.046	0.155347	1.0216
TCGA.95.7043.01	TCGA.95.7043.01	LUAD	0.135582	0	0.222879	0.124662	0	0.107792	0	0.0659561	0	0	0	0.0363216	0.00461974	0.0201494	0.0329538	0.219153	0.00381623	0.00325432	0.0228609	0	0	0	0.002	0.444913	0.897361
TCGA.38.7271.01	TCGA.38.7271.01	LUAD	0	0.221645	0.0229603	0.137592	0	0.20331	0	0.00498316	0.0570383	0.00421733	0	0.0309352	0.0172569	0.0323736	0.0294553	0.190735	0	0.00981795	0.0376798	0	0	0	0.004	0.326784	0.951408
TCGA.91.6840.01	TCGA.91.6840.01	LUAD	0.174206	0	0.108229	0.127506	0	0.0920545	0	0.0807085	0.0157186	0	0	0.0610713	0.0334874	0.0439654	0.0929478	0.114557	0	0	0.0555483	0	0	0	0.004	0.372504	0.931111
TCGA.99.7458.01	TCGA.99.7458.01	LUAD	0.0933246	0	0.0197677	0.12678	0	0.22861	0	0.0510466	0.0523849	0	0	0.0467222	0.0309951	0.0112559	0.0556492	0.174308	0.0440817	0	0.0650737	0	0	0	0.024	0.189765	1.00912
TCGA.78.7161.01	TCGA.78.7161.01	LUAD	0.151281	0	0.198173	0.0854015	0	0.118995	0	0.0119789	0.0391279	0	0	0.0655725	0.0275688	0.0115759	0	0.167368	0	0.0569902	0.0527932	0	0	0.0131744	0.002	0.41262	0.913115
TCGA.44.5645.01	TCGA.44.5645.01	LUAD	0.0697607	0.0318033	0.0310217	0.0132554	0.000601207	0.308887	0.00837762	0.0228538	0.0235743	0	0.000951868	0.011061	0.0505578	0.000137831	0.0138691	0.170304	0.106008	0.0503765	0.0837794	0	0.00279384	2.48639e-05	0.0133333	0.248317	0.979457
TCGA.44.5643.01	TCGA.44.5643.01	LUAD	0.122327	0	0.0736898	0.119038	0	0.119836	0.0444352	0.0624195	0.0472357	0	0.0250228	0	0.0152771	0.0103331	0.0672404	0.222399	0.0331509	0.0104903	0.0271046	0	0	0	0.008	0.282998	0.967174
TCGA.67.6216.01	TCGA.67.6216.01	LUAD	0.0725311	0.0349357	0.075061	0.0687468	0	0.0846164	0	0.0148553	0.0451432	0	0	0.0353602	0.0442869	0	0.0146763	0.279505	0.103144	0.0283839	0.0947437	0	0	0.00400982	0.01	0.277713	0.965841
TCGA.50.6592.01	TCGA.50.6592.01	LUAD	0.160938	0	0.101741	0.157052	0	0.0947815	0.0205047	0.0282031	0.0136414	0	0.00922398	0.0595458	0	0.0936095	0.0722492	0.173213	0	0	0	0.00384784	0	0.0114497	0.004	0.335996	0.948681
TCGA.50.5944.01	TCGA.50.5944.01	LUAD	0.118417	0	0.0393914	0.0367785	0	0.110683	0	0.0144573	0.014814	0	0	0.0198903	0.0321251	0.0254549	0.016455	0.439578	0.00477174	0	0.122293	0	0	0.00489004	0.008	0.284616	0.96788
TCGA.55.6543.01	TCGA.55.6543.01	LUAD	0.10497	0	0.111087	0.0330213	0	0.123785	0	0.0131879	0.0209452	0	0	0.0145515	0.0272493	0.108353	0.0276598	0.345052	0	0.0097333	0.0169838	0.0152983	0	0.0281223	0.008	0.294829	0.965802
TCGA.05.4432.01	TCGA.05.4432.01	LUAD	0.0858547	0	0.191082	0.0985922	0	0.127573	0	0.0526566	0.0290309	0	0	0.0335521	0.0141743	0.0824567	0.0832292	0.168696	0	0.00646248	0.00518002	0	0	0.0214599	0.004	0.355041	0.941306
TCGA.05.5423.01	TCGA.05.5423.01	LUAD	0.0275637	0.0229963	0.019042	0.0354617	0	0.101174	0	0.0341457	0.0357593	0.00667679	0	0.0265417	0.0282311	0.0113487	0	0.375683	0.128059	0.0595239	0.0703671	0	0.00175067	0.0156757	0.022	0.197349	1.00124
TCGA.50.5931.01	TCGA.50.5931.01	LUAD	0.0312748	0.0273114	0.0982515	0.0997506	0	0.0157731	0	0.235189	0	0	0	0.0489797	0	0.237853	0.041354	0.0373192	0	0.0066431	0	0.0732712	0.0470294	0	0.018	0.23474	0.995275
TCGA.50.5930.01	TCGA.50.5930.01	LUAD	0.0355991	0	0.261623	0.101497	0	0.144289	0	0.0538236	0.00628783	0	0.003754	0.00372754	0.0220805	0.0560881	0.0476795	0.246185	0	0.00106945	0.0112947	0	0.000244471	0.0047561	0.004	0.386665	0.929157
TCGA.44.6148.01	TCGA.44.6148.01	LUAD	0.136798	0	0.232573	0.0387766	0	0.0627693	0	0.0560757	0	0	0	0.0257598	0.0591235	0	0.00269824	0.260022	0	0.0100012	0.110643	0	0	0.00475918	0.002	0.436168	0.901711
TCGA.05.4398.01	TCGA.05.4398.01	LUAD	0.0612504	0	0.115557	0.0825457	0	0.0623288	0.00897899	0.073496	0.0097478	0	0.0047547	0	0.0646447	0	0.0709404	0.337781	0.0369527	0	0	0.0640154	0	0.00700638	0.012	0.254874	0.979749
TCGA.05.4402.01	TCGA.05.4402.01	LUAD	0.0476276	0	0.0677535	0.0550481	0	0.126357	0	0.0214501	0.0249252	0	0	0.0356379	0.0218689	0.0298641	0.0342552	0.375446	0.0147062	0.029511	0.106345	0	0	0.0092051	0.04	0.172827	1.00972
TCGA.05.4397.01	TCGA.05.4397.01	LUAD	0.0125244	0	0.0494349	0.0800612	0	0.0630145	0	0.0183707	0.046137	0	0	0.0341842	0.0351472	0.100537	0.0861413	0.336466	0	0.0493966	0.0885841	0	0	0	0.046	0.155082	1.02198
TCGA.73.4676.01	TCGA.73.4676.01	LUAD	0.0182291	0	0.00211425	0.0749442	0	0.0872198	0.0500163	0.0048527	0	0	0	0.0110956	0.0925317	0.0985182	0.00905376	0.400135	0.0169504	0.0203889	0.0908115	0	0	0.0231389	0.008	0.285951	0.969008
TCGA.67.3770.01	TCGA.67.3770.01	LUAD	0.0896246	0	0.0309208	0.0650633	0	0.163834	0	0.0198174	0	0	0	0.00685651	0.0155815	0.0180088	0.0465641	0.398577	0.00526354	0.0472436	0.0826264	0	0	0.0100184	0.008	0.280051	0.967737
TCGA.50.5049.01	TCGA.50.5049.01	LUAD	0.0418225	0	0.146883	0.174521	0	0.144109	0.0114619	0.0673772	0.0281563	0	0	0.0151356	0.0222213	0.0634664	0.0538246	0.208263	0.0128204	0	0	0.00341601	0.00170899	0.00481218	0.01	0.271762	0.977396
TCGA.05.4403.01	TCGA.05.4403.01	LUAD	0.108241	0	0.0889678	0.030266	0	0.0947127	0	0.019345	0.0343062	0	0	0.0165374	0.0303714	0.103274	0.0388278	0.379043	0.00334784	0	0.0477623	0	0	0.00499739	0.01	0.264538	0.978788
TCGA.50.5932.01	TCGA.50.5932.01	LUAD	0.0390236	0	0.1219	0.0383612	0	0.126443	0	0.0440841	0	0	0	0.038054	0.0435874	0.0389741	0.0132885	0.40322	0	0.0390345	0.0476267	0	0	0.006403	0.016	0.240348	0.987188
TCGA.44.2655.01	TCGA.44.2655.01	LUAD	0.130127	0.00632862	0.144013	0.037985	0	0.147292	0	0.0741866	0.00886608	0	0	0.0358691	0.0146296	0.00442769	0.00983839	0.241183	0.0860483	0.0104854	0.0461795	0	0	0.00254051	0.004	0.372225	0.929566
TCGA.44.2659.01	TCGA.44.2659.01	LUAD	0.103354	0	0.15369	0.167429	0	0.1711	0	0.0173279	0.056762	0	0	0.00950466	0.0263083	0	0.0665873	0.147167	0.0205457	0	0.0602239	0	0	0	0.004	0.339728	0.947337
TCGA.44.2656.01	TCGA.44.2656.01	LUAD	0.0624155	0	0.0950961	0.139994	0	0.126673	0.0529991	0.0192897	0	0.00337731	0	0.0216004	0.0175644	0.0299898	0.0877369	0.204704	0.020781	0.0393207	0.0685675	0	0.00806572	0.00182444	0.0313333	0.251171	0.981472
TCGA.49.4510.01	TCGA.49.4510.01	LUAD	0.177479	0	0.367165	0.0547799	0	0.038799	0	0.0293589	0.0114047	0	0	0.0138587	0.0142308	0	0.00673759	0.21956	0.00496424	0.0158111	0.0408016	0	0	0.00504909	0.002	0.490129	0.89043
TCGA.73.4658.01	TCGA.73.4658.01	LUAD	0.0697318	0	0.0761663	0.0671719	0	0.143852	0.00470313	0.043623	0.00995546	0	0	0.0149516	0.0242006	0	0.0420819	0.290273	0.166806	0.00120946	0	0.0344583	0	0.0108152	0.018	0.228757	0.987776
TCGA.49.6767.01	TCGA.49.6767.01	LUAD	0.0147745	0.0107114	0	0.167443	0	0.0437103	0.0271252	0.0602818	0.0470289	0	0	0.11191	0	0.252027	0.0674493	0.164293	0	0	0.0332457	0	0	0	0.03	0.183527	1.02387
TCGA.91.6829.01	TCGA.91.6829.01	LUAD	0.181742	0	0.0312226	0.103279	0	0.0803213	0	0.013134	0.00685433	0	0	0.0469084	0.0156486	0.0725556	0.000392926	0.310999	0.00160551	0.000883753	0.134453	0	0	0	0.01	0.278857	0.969566
TCGA.67.3772.01	TCGA.67.3772.01	LUAD	0.0218412	0.00854667	0.127795	0.0528319	0	0.155221	0	0.0277328	0.02912	0.000141709	0	0.030354	0.0494047	0.0182752	0.0210331	0.251153	0.0986909	0.0388256	0.0662681	0	0	0.00276487	0.014	0.246588	0.979014
TCGA.73.4662.01	TCGA.73.4662.01	LUAD	0.0642368	0.0184942	0.148323	0.100012	0	0.173147	0	0.0733446	0.0543146	0	0	0	0.0818993	0	0.013257	0.212712	0.0209984	0.0300916	0	0.00916895	0	0	0.006	0.322793	0.953427
TCGA.73.4668.01	TCGA.73.4668.01	LUAD	0.148129	0	0.258847	0.0906001	0	0.0390445	0	0.0352658	0.0205344	0	0.0126881	0	0	0.1719	0.00419283	0.125203	0	0.0232272	0.0698209	0	0	0.000546645	0.002	0.447371	0.899002
TCGA.67.3771.01	TCGA.67.3771.01	LUAD	0.104919	0	0.166238	0.107988	0	0.0577523	0.0244987	0.0127966	0.0152273	0	0.00944825	0.00484522	0.0350795	0.0705195	0.0941519	0.250498	0.0116247	0	0.0337869	0	0	0.000627599	0.004	0.367755	0.93287
TCGA.38.4626.01	TCGA.38.4626.01	LUAD	0.0248469	0	0.00974248	0.0226442	0	0.0808515	0	0.00791051	0	0	0.00658844	0.00695676	0.107012	0.186808	0.000573635	0.393506	0	0.064337	0.0593299	0	0	0.028893	0.008	0.30046	0.969977
TCGA.67.4679.01	TCGA.67.4679.01	LUAD	0.0066208	0.00520375	0.0285297	0.0722456	0	0.190671	0	0.00727882	0	0	0	0.0174827	0.142691	0	0.0148033	0.202904	0.131004	0.00605381	0.174511	0	0	0	0.028	0.186083	1.00091
TCGA.67.6217.01	TCGA.67.6217.01	LUAD	0	0.0691524	0.0864204	0.135197	0	0.174469	0	0.0217086	0.011755	0	0.00202716	0	0.0176852	0	0.047392	0.314668	0.0812436	0.00799248	0.0302892	0	0	0	0.016	0.239542	0.984989
TCGA.50.6597.01	TCGA.50.6597.01	LUAD	0	0.0460577	0.117378	0.131993	0	0.119414	0	0.0700279	0.13041	0.0074939	0	0.0515574	0.00614355	0	0.0942163	0.104623	0.0847276	0.00540105	0.0305556	0	0	0	0.014	0.244088	0.991494
TCGA.64.5815.01	TCGA.64.5815.01	LUAD	0.0487736	0	0.0738613	0.0265331	0	0.083885	0	0.0208264	0.0320401	0	0.0153585	0	0.00616271	0.231554	0.00353514	0.374093	0.0123693	0.0405703	0.0304372	0	0	0	0.042	0.162651	1.03427
TCGA.75.5146.01	TCGA.75.5146.01	LUAD	0.0900082	0.0118363	0.20426	0.0625122	0	0.203191	0	0.0633337	0	0	0	0.0131229	0.0105034	0	0.026132	0.231366	0.028315	0.0223554	0.0303043	0	0	0.00275936	0.004	0.392501	0.922773
TCGA.49.4487.01	TCGA.49.4487.01	LUAD	0.0903951	0.0877414	0.0420643	0.134398	0	0.165926	0.00293887	0.0453055	0.0552338	0	0	0.0107098	0	0.159512	0.0643782	0.141326	0	0	0	7.12114e-05	0	0	0.01	0.27134	0.978213
TCGA.64.5774.01	TCGA.64.5774.01	LUAD	0.14484	0	0.280782	0.0817305	0	0.0830488	0	0.0843076	0.0210884	0	0	0.0663234	0	0.0592025	0	0.125338	0.000738739	0.00867996	0.0222189	0	0	0.0217006	0.002	0.448842	0.901509
TCGA.05.4424.01	TCGA.05.4424.01	LUAD	0.0785124	0	0.0769818	0.0556619	0	0.164497	0.000290879	0.0268716	0.00811274	0	0	0.0122652	0.0152606	0.0667439	0.0484615	0.397625	0	0.00321373	0.033189	0	0	0.0123119	0.018	0.230524	0.992058
TCGA.49.4507.01	TCGA.49.4507.01	LUAD	0.0391672	0	0.0842919	0.300275	0	0	0.0396794	0.108801	0.0635636	0	0.0163457	0.110801	0.0214371	0.0256867	0.0606184	0.0972755	0.0165368	0	0.0122227	0.00329809	0	0	0.042	0.17056	1.0403
TCGA.64.5775.01	TCGA.64.5775.01	LUAD	0.0291678	0	0.0384675	0.0484838	0	0.0611383	0	0.0094383	0	0	0	0.0472671	0.0243085	0.0460717	0.0230203	0.610537	0	0	0	0.0386176	0	0.023482	0.042	0.16663	1.04229
TCGA.91.6836.01	TCGA.91.6836.01	LUAD	0.0227706	0.00801024	0.0807491	0.223888	0	0.131129	0.0585048	0.0480062	0.0247128	0	0	0.0309491	0.00658751	0.0771934	0.0104539	0.120481	0.0267196	0.0323388	0	0.0732284	0	0.0242775	0.042	0.170947	1.01818
TCGA.73.4670.01	TCGA.73.4670.01	LUAD	0.0985741	0	0.172092	0.0855541	0	0.069711	0.0126565	0.0736089	0	0	0.0139333	0	0.0353273	0.0185179	0	0.274447	0	0.0825809	0	0.0247636	0	0.0382335	0.004	0.37109	0.93065
TCGA.44.6775.01	TCGA.44.6775.01	LUAD	0.094752	0.025713	0.0611521	0.023045	0	0.146388	0.013394	0.0218528	0.0149062	0	0.00943086	0.00185474	0.0134867	0.0916308	0.00918137	0.337541	0.037773	0.0464472	0.0219865	0.00419534	0.00826349	0.0170065	0.016	0.238132	0.988342
TCGA.91.6828.01	TCGA.91.6828.01	LUAD	0.0781613	0	0.0729291	0.0751593	0	0.229229	0.00288168	0.0124943	0	0	0.00541853	0.00215601	0.0371253	0.0130184	0.0431456	0.371904	0.0275927	0.00419259	0.0127455	0	0	0.0118471	0.02	0.20666	1.00068
TCGA.44.6776.01	TCGA.44.6776.01	LUAD	0.0316979	0	0.13345	0.0941724	0	0.140501	0	0.0446864	0	0	0	0.0533776	0.0338555	0	0.0132586	0.28763	0.0388102	0.0534188	0.0751414	0	0	0	0.01	0.260069	0.975255
TCGA.64.5778.01	TCGA.64.5778.01	LUAD	0.0600816	0.0161525	0.107329	0.231548	0	0.0545263	0.0380988	0.0604504	0.0472429	0.00358714	0	0.0469598	0	0.0311294	0.131312	0.122799	0.0145425	0	0.034241	0	0	0	0.01	0.262596	0.985512
TCGA.73.4677.01	TCGA.73.4677.01	LUAD	0.043115	0	0.202648	0.0922661	0	0.196183	0	0.0234929	0	0	0	0.025471	0.016212	0	0.011313	0.330359	0.00115131	0.0231138	0.0234139	0	0	0.0112615	0.004	0.348567	0.943573
TCGA.44.6777.01	TCGA.44.6777.01	LUAD	0.0492144	0	0.0900899	0.040585	0	0.138785	0	0.0221175	0.019002	0	0.0113232	0.0107279	0.0251518	0	0.0229764	0.438547	0.0587778	0.00787121	0.0500173	0	0	0.0148135	0.02	0.205477	1.00132
TCGA.49.6742.01	TCGA.49.6742.01	LUAD	0.0680378	0	0.0216437	0.0905907	0	0.089548	0	0.0989147	0	0	0	0.056704	0.0180307	0.0410122	0.0066175	0.423966	0	0.0469725	0.0289038	0	0	0.00905896	0.024	0.188128	1.01011
TCGA.50.5051.01	TCGA.50.5051.01	LUAD	0.176271	0	0.218556	0.070593	0	0.0127338	0	0.0843624	0.0149377	0	0.0276591	0.0144941	0	0.0834637	0	0.19285	0.016971	0.0509359	0.0293093	0.00686312	0	0	0.002	0.449837	0.894725
TCGA.64.1676.01	TCGA.64.1676.01	LUAD	0.0568576	0	0.0819566	0.0835811	0	0.0343181	0	0.0510293	0.00988324	0.00220893	0	0.0406597	0.11529	0.0355006	0.028016	0.36915	0.0283094	0.0196164	0.0436226	0	0	0	0.02	0.215417	0.995355
TCGA.50.5072.01	TCGA.50.5072.01	LUAD	0.148449	0	0.18264	0.0671558	0	0.0572147	0.00671525	0.0677782	0.0175539	0.00257835	0	0	0.0298559	0.0561513	0.0394065	0.238992	0	0.0276644	0.0456523	0	0	0.0121923	0.002	0.419433	0.908362
TCGA.91.6835.01	TCGA.91.6835.01	LUAD	0.0418997	0.0839565	0	0.110562	0	0.20533	0	0.0464134	0.0264108	0	0	0	0	0.094936	0.0881781	0.275255	0.0023784	0	0.0246802	0	0	0	0.004	0.398457	0.917091
TCGA.55.1592.01	TCGA.55.1592.01	LUAD	0.12844	0	0.128183	0.0416867	0	0.0653868	0	0.0449249	0.00284634	0	0.00248406	0.00428459	0.0688248	0.124979	0.0414765	0.286138	0.0140524	0	0.0263491	0.0182909	0	0.00165259	0.004	0.341904	0.944821
TCGA.49.6761.01	TCGA.49.6761.01	LUAD	0.0592232	0	0.086765	0.152977	0	0.107178	0	0.0851971	0.0251671	0	0	0.0676024	0.0124544	0.0354251	0.110949	0.229281	0	0.0134061	0	0.00948157	0	0.00489286	0.02	0.206689	1.00683
TCGA.64.1677.01	TCGA.64.1677.01	LUAD	0.0449534	0.0592434	0.162916	0.0882195	0	0.110336	0	0.0995438	0.0322228	0.0144839	0	0.0586241	0.00386242	0.0405304	0.144974	0.100656	0.00385748	0	0.0355762	0	0	0	0.004	0.331043	0.956034
TCGA.50.6590.01	TCGA.50.6590.01	LUAD	0.00771967	0.0259225	0.074828	0.127079	0	0.133015	0.0199876	0.0249886	0.038333	0	0	0.0724067	0.00482031	0.119609	0.118401	0.202793	0	0	0.0194197	0	0	0.0106765	0.048	0.153676	1.02774
TCGA.73.4659.01	TCGA.73.4659.01	LUAD	0.038301	0	0.0549101	0.0220061	0	0.102984	0	0	0	0	0.00513077	0.0077523	0.0198673	0.121078	0	0.522789	0.00541161	0.0203726	0.0520863	0	0	0.0273112	0.024	0.188004	1.02617
TCGA.05.4417.01	TCGA.05.4417.01	LUAD	0.0475136	0	0.124541	0.10626	0	0.154962	0.0596222	0.0552588	0.0164	0	0	0.0225828	0.00723745	0.00256536	0.0580796	0.254302	0.0442495	0	0.0359502	0	0	0.0104758	0.01	0.271906	0.971385
TCGA.05.4427.01	TCGA.05.4427.01	LUAD	0.0393026	0	0.132792	0.0850554	0	0.0772479	0	0.0415629	0.000441267	0	0	0.0174944	0.0458208	0.0386727	0.0556732	0.41757	0.00580345	0.0164451	0.0261186	0	0	0	0.012	0.255265	0.98369
TCGA.64.5781.01	TCGA.64.5781.01	LUAD	0.131756	0	0.162074	0.237075	0	0	0.0391446	0.133476	0	0.0206846	0	0.134899	0.0060232	0.00260592	0.0345609	0.0618688	0.00861346	0	0.0070131	0.00663528	0.00516987	0.00839989	0.004	0.328823	0.968923
TCGA.49.6744.01	TCGA.49.6744.01	LUAD	0.0676276	0	0.131618	0.0703855	0	0.152575	0	0.0205227	0.0355744	0	0	0.0194936	0.0411703	0	0.025481	0.255087	0.0715512	0.0678407	0.0382701	0	0	0.00280173	0.008	0.301681	0.958255
TCGA.49.6743.01	TCGA.49.6743.01	LUAD	0.115001	0	0.14631	0.0568233	0	0.15257	0	0.0261872	0.0055443	0	0.0173856	0.0157613	0.0209364	0.10748	0.0633045	0.225296	0	0	0.0474005	0	0	0	0.004	0.375029	0.928394
TCGA.55.1596.01	TCGA.55.1596.01	LUAD	0.0500812	0	0.0709108	0.0895013	0	0.0900465	0	0.0549605	0.0695848	0	0.0142523	0	0.0155749	0.0771858	0.0989189	0.243563	0	0.0834267	0.0375501	0	0	0.00444312	0.02	0.208791	0.999583
TCGA.49.4505.01	TCGA.49.4505.01	LUAD	0.0571005	0	0.163685	0.100067	0	0.0806777	0	0.0406619	0.0381986	0	0	0.0452594	0.0250747	0.00251934	0.0792681	0.211617	0.0529205	0.0233107	0.0759275	0	0	0.00371227	0.004	0.337872	0.944185
TCGA.64.1678.01	TCGA.64.1678.01	LUAD	0.104379	0	0.376157	0.0989858	0	0.0678056	0.0650199	0.00743477	0.00925954	0	0.0186616	0.0298811	0.000559699	0	0.00580648	0.158664	0	0.031061	0.0235885	0	0	0.00273588	0.002	0.462503	0.904536
TCGA.05.5715.01	TCGA.05.5715.01	LUAD	0.0524874	0	0.0341911	0.0259679	0	0.0767757	0	0.0135939	0.0234858	0	0	0.0130435	0.00633829	0.186875	0.00503967	0.464145	0.022979	0.00758102	0.0635955	0	0	0.003902	0.024	0.188725	1.02582
TCGA.05.4422.01	TCGA.05.4422.01	LUAD	0.108384	0	0.292359	0.170731	0	0.0910288	0	0.0614819	0.0223385	0	0	0.0266999	0.00955882	0	0.0411314	0.166255	0.00661984	0	0	0	0	0.00341117	0.002	0.439616	0.908125
TCGA.67.3774.01	TCGA.67.3774.01	LUAD	0.153652	0	0.145822	0.0902111	0	0.112576	0	0.0728932	0.0183818	0	0	0.0511378	0.0311229	0	0.0450873	0.19744	0.0028518	0.0131203	0.0497398	0	0	0.0159635	0.004	0.384965	0.924584
TCGA.05.5429.01	TCGA.05.5429.01	LUAD	0.243427	0	0.187004	0.0586287	0	0.171318	0	0.0498995	0.0324618	0	0	0.0161025	0.0324793	0	0.00669265	0.137288	0.0109276	0.0059679	0	0.0478026	0	0	0.002	0.450197	0.896684
TCGA.05.4420.01	TCGA.05.4420.01	LUAD	0.226656	0	0.236621	0.0770099	0	0.110402	0	0	0.0253269	0	0	0	0.0223671	0.0105184	0.000684654	0.18482	0	0.00407753	0	0.0304995	0	0.0710173	0.002	0.465241	0.890378
TCGA.05.5425.01	TCGA.05.5425.01	LUAD	0.0852621	0	0.066312	0.148957	0	0.107889	0.00510666	0.0398573	0.0220297	0	0	0.0232983	0.000498678	0.0628018	0.141799	0.234231	0.0111346	0.0063927	0.0241699	0	0	0.0202598	0.02	0.217308	1.00007
TCGA.50.5935.01	TCGA.50.5935.01	LUAD	0.0229495	0.0175342	0.0592315	0.0761441	0	0.24801	0	0.0200946	0.0611253	0	0.0154532	0	0.0389186	0.0342241	0.0449462	0.240628	0.0422638	0.056246	0.0222311	0	0	0	0.048	0.153022	1.01986
TCGA.05.5428.01	TCGA.05.5428.01	LUAD	0	0.0190234	0.00961232	0.0489412	0	0	0	0.034579	0	0.0219879	0	0.015184	0.00917475	0	0.00594155	0.548485	0.0976299	0.0183741	0.126127	0.0207139	0	0.0242255	0.022	0.195326	1.01953
TCGA.50.5942.01	TCGA.50.5942.01	LUAD	0.175678	0	0.258614	0.0765282	0	0.119545	0	0.0303061	0.0147541	0	0	0.0183944	0.0389003	0	0.0178207	0.116041	0.0105177	0.00463472	0.118266	0	0	0	0	0.540786	0.840518
TCGA.50.5941.01	TCGA.50.5941.01	LUAD	0.10268	0	0.0806458	0.142407	0	0.107597	0.0109935	0.0600844	0.0478498	0	0	0.0440931	0.0284427	0.0232957	0.107097	0.153755	0.0327483	0.0002349	0.0580767	0	0	0	0.01	0.267123	0.975582
TCGA.05.4426.01	TCGA.05.4426.01	LUAD	0.144136	0	0.0378377	0.0788705	0	0.109661	0	0.00394452	0.0595896	0	0	0.00974323	0.0524185	0.088079	0.00393407	0.362211	0	0	0	0.0267719	0	0.0228034	0.008	0.288804	0.96781
TCGA.55.1595.01	TCGA.55.1595.01	LUAD	0.134893	0	0.146716	0.100526	0	0.118437	0	0.0604529	0.0149844	0	0	0.0540282	0.0193445	0	0.0615011	0.206426	0.0105579	0	0.0663578	0	0	0.00577619	0.004	0.36462	0.933999
TCGA.44.2665.01	TCGA.44.2665.01	LUAD	0.00196624	0.027635	0.00328682	0.0218955	0.00540913	0.224601	0.0111722	0.0256265	0.0029397	0	0.00670495	0.0115891	0.0406163	0.0292223	0.00965521	0.336234	0.0878148	0.0767874	0.0684419	0	0	0.00840232	0.0233333	0.215213	0.996609
TCGA.55.6975.01	TCGA.55.6975.01	LUAD	0.185364	0	0.238792	0.0808893	0	0.109476	0	0.0489527	0.0225978	0	0	0.0210126	0.02478	0.00869425	0	0.168149	0	0.0664209	0.024872	0	0	0	0.002	0.454509	0.89438
TCGA.05.4433.01	TCGA.05.4433.01	LUAD	0.0121989	0.0235836	0	0.131225	0	0.108656	0	0.0633267	0.0391842	0	0	0.0361138	0.0359811	0.137132	0.0584927	0.269699	0.00520966	0	0.0791972	0	0	0	0.018	0.221813	0.994277
TCGA.67.3773.01	TCGA.67.3773.01	LUAD	0.0898284	0	0.0769861	0.066762	0	0.101453	0	0.0714863	0.0152824	0.00794998	0	0.0206945	0.000210011	0.0166579	0.0756413	0.255146	0.0952628	0	0.105165	0	0	0.00147434	0.01	0.269856	0.969439
TCGA.55.6986.01	TCGA.55.6986.01	LUAD	0.0738664	0	0.0708366	0.0573901	0	0.181989	0	0.0251765	0.0142308	0	0	0.025779	0.0168126	0	0.0186002	0.393703	0.0786212	0	0.0392901	0	0	0.00370438	0.02	0.219045	0.994326
TCGA.55.6985.01	TCGA.55.6985.01	LUAD	0.195903	0	0.0978686	0.0903205	0	0.117349	0.00720382	0.0508054	0.0166986	0	0	0.0363271	0.0141916	0.0600063	0.0934062	0.176442	0	0	0.0434773	0	0	0	0.004	0.360277	0.936329
TCGA.95.7039.01	TCGA.95.7039.01	LUAD	0.135185	0	0.0572119	0.170986	0	0	0	0.141926	0.00444007	0.00667598	0	0.00867268	0	0.0920715	0.120784	0.240932	0.00100546	0	0.0162681	0.00384214	0	0	0.01	0.278274	0.973874
TCGA.64.5779.01	TCGA.64.5779.01	LUAD	0.0803291	0	0.322824	0.155304	0	0.121062	0.0309175	0.066158	0.024236	0	0	0	0.0292841	0.0646492	0.0655712	0.0363627	0.00330284	0	0	0	0	0	0.002	0.425143	0.92124
TCGA.44.2662.01	TCGA.44.2662.01	LUAD	0.0215552	0.00627241	0.0497772	0.00281047	0	0.176982	0.0239685	0.00534405	0.00421388	0	0.0420245	0.00134169	0.11344	0.146358	0.0218309	0.274963	0.00368819	0.0223687	0.0121788	0.00244435	0.0212541	0.0471836	0.0406667	0.164856	1.0217
TCGA.44.2666.01	TCGA.44.2666.01	LUAD	0.055743	0.0024998	0.0815562	0.0444172	0	0.195929	0	0.0151417	0.00334271	0	0.00895344	0.0380103	0.0219643	0	0	0.150191	0.000128799	0.118529	0.227335	0	0.0359377	0.00032094	0.024	0.202857	0.999573
TCGA.49.4490.01	TCGA.49.4490.01	LUAD	0.0882116	0	0.0296705	0.0948854	0	0.121977	0	0.0318673	0.128355	0	0	0.0126971	0.0223213	0.0918567	0.0551897	0.284909	0.00555541	0.0141094	0.0183942	0	0	0	0.024	0.187471	1.00947
TCGA.50.5044.01	TCGA.50.5044.01	LUAD	0.0161028	0	0.104059	0.140846	0	0.0571708	0.025249	0.0384083	0.0247622	0	0	0.0985238	0.0154867	0	0.0252521	0.316763	0.0285867	0.0249805	0.0748231	0	0	0.00898592	0.022	0.193374	1.00413
TCGA.05.4418.01	TCGA.05.4418.01	LUAD	0.167301	0	0.135787	0.119391	0	0.0203971	0.0159816	0.0920602	0.048395	0	0	0.039253	0	0.00296802	0.0605609	0.248634	0	0.0119952	0.0372763	0	0	0	0.004	0.370898	0.93214
TCGA.55.6712.01	TCGA.55.6712.01	LUAD	0.135589	0	0.115352	0.139718	0	0.15857	0.012293	0	0.0286551	0	0	0.00635608	0	0.102673	0.0668445	0.205241	0	0	0.0245585	0.00414876	0	0	0.004	0.3334	0.948388
TCGA.05.4250.01	TCGA.05.4250.01	LUAD	0.0763317	0	0.0223519	0.240336	0	0	0.105365	0.059165	0	0	0	0.0305609	0.0115354	0.0115803	0.0591229	0.352205	0.0114763	0.000610942	0	0.00823481	0	0.0111241	0.024	0.188772	1.00856
TCGA.44.4112.01	TCGA.44.4112.01	LUAD	0.0306765	0.0131344	0.0910224	0.040457	0	0.178611	0.0132235	0.0364865	0	0.00116631	0	0.0235737	0.0116959	0.0387416	0.00629447	0.312557	0.00825559	0.110249	0.0675686	0	0	0.0162863	0.0293333	0.195515	1.00175
TCGA.44.2661.01	TCGA.44.2661.01	LUAD	0.0616713	0	0.11112	0.0962225	0	0.0976511	0	0.045858	0	0.0210973	0	0.0419145	0.0223122	0	0.0560942	0.262192	0.0673407	0	0.116526	0	0	0	0.01	0.265236	0.971941
TCGA.55.6968.01	TCGA.55.6968.01	LUAD	0.0463108	0	0.177491	0.0875982	0	0.10798	0.0137808	0.0656801	0.0245482	0	0	0.0329131	0	0.151465	0.09784	0.184141	0.00779068	0	0.00237237	8.81346e-05	0	0	0.008	0.302247	0.965878
TCGA.55.6979.01	TCGA.55.6979.01	LUAD	0.0719215	0	0.115659	0.132856	0	0.0832245	0.00770176	0.0709063	0.0268974	0	0	0.0292669	0.0231478	0.0197221	0.104573	0.288079	0.00923619	0	0.0162544	0.000553696	0	0	0.008	0.299252	0.962898
TCGA.55.6969.01	TCGA.55.6969.01	LUAD	0.0355225	0	0.159451	0.0800236	0	0.175154	6.20381e-05	0.0948582	0.0210469	0.00244948	0	0.0020919	0	0.169651	0.0363773	0.207152	0	0	0	0.0145788	0	0.00158158	0.01	0.271833	0.979393
TCGA.75.7025.01	TCGA.75.7025.01	LUAD	0.122095	0	0.0679205	0.0641815	0	0.13908	0	0.0562193	0.0241759	0	0	0.0431459	0.061146	0	0	0.161235	0.0957284	0.0884304	0.0766427	0	0	0	0.008	0.287677	0.961685
TCGA.64.1680.01	TCGA.64.1680.01	LUAD	0.113222	0	0.0812381	0.0679038	0	0.16546	0	0.0452521	0	0	0	0.01873	0.00491853	0	0.0421956	0.382194	0.00387682	0	0.075009	0	0	0	0.01	0.271579	0.972694
TCGA.35.3615.01	TCGA.35.3615.01	LUAD	0.191796	0	0.155805	0.0763165	0	0.0605685	0.0138653	0.0563744	0.00972282	0	0	0	0.00164251	0.000563558	0.0252015	0.303194	0.0330469	0.00557774	0.0605099	0	0	0.00581621	0.002	0.435898	0.899958
TCGA.44.6147.01	TCGA.44.6147.01	LUAD	0.169832	0.0618396	0.113703	0.0474427	0.017209	0.185282	0.0190727	0.00060108	0.00611339	0.0120093	0.0101554	0.0102	0.0114532	0.0542737	0.0381031	0.135969	0	0.0365118	0.0621286	0	0.00698687	0.00111426	0.00266667	0.407821	0.913769
TCGA.55.7914.01	TCGA.55.7914.01	LUAD	0.0930345	0	0.265281	0.113523	0	0.16712	0.00662334	0.0371962	0.0275015	0	0.00838745	0.00825582	0.0158175	0.00244784	0.0743776	0.128057	0	0	0.0523775	0	0	0	0.002	0.408034	0.921184
TCGA.MP.A4T6.01	TCGA.MP.A4T6.01	LUAD	0.179135	0	0.0846468	0.118998	0	0.00774632	0	0.110682	0.0814354	0	0	0	0.0262471	0.137822	0.0546318	0.136258	0.00618423	0	0.0540477	0	0	0.00216515	0.004	0.385326	0.923385
TCGA.MP.A4TD.01	TCGA.MP.A4TD.01	LUAD	0.0618532	0.0692463	0.2154	0.0820703	0	0.0898235	0	0.0849257	0.0315304	0	0.0103576	0.0110002	0.0411128	0.0593159	0.0204764	0.198824	0	0	0.00845077	0.0156128	0	0	0.002	0.424756	0.907365
TCGA.NJ.A55A.01	TCGA.NJ.A55A.01	LUAD	0.103599	0.0707395	0.0691593	0.0816377	0	0.176819	0	0.0796691	0	0	0	0.0390001	0.00983247	0	0.0507577	0.148233	0.0487208	0.0111799	0.110652	0	0	0	0.004	0.334935	0.94484
TCGA.NJ.A55O.01	TCGA.NJ.A55O.01	LUAD	0.132235	0	0.0463477	0.0723058	0	0.158291	0	0.034603	0.00833794	0	0	0	0.0178996	0	0.00883664	0.45368	0	0.0247926	0.039345	0	0	0.00332533	0.008	0.290188	0.966963
TCGA.NJ.A4YI.01	TCGA.NJ.A4YI.01	LUAD	0.00406713	0.00632177	0.0448178	0.0354605	0	0.0639645	0	0.040793	0.0293507	0	0	0.0347941	0.0925543	0.0540313	0.0100751	0.437821	0.11482	0	0.0166292	0	0	0.0144996	0.03	0.180693	1.0192
TCGA.MP.A4TJ.01	TCGA.MP.A4TJ.01	LUAD	0.0776584	0.00295755	0.0982009	0.106908	0	0.238698	0.0182724	0.0927497	0	0	0	0.0255196	0.00412049	0.0570038	0.107283	0.148647	0.00575013	0.00141696	0.00328744	0.00555806	0	0.00596826	0.018	0.235876	0.995326
TCGA.MP.A5C7.01	TCGA.MP.A5C7.01	LUAD	0.0334925	0.000311978	0.135247	0.045295	0	0.0652487	0	0.0930039	0	0	0.0286268	0.159641	0.0347187	0.0463676	0.00793317	0.181771	0.0104434	0.0463427	0.111556	0	0	0	0.018	0.232771	0.992876
TCGA.O1.A52J.01	TCGA.O1.A52J.01	LUAD	0.00672997	0	0	0.0393538	0	0.0922261	0	0.020347	0.0295799	0	0	0.0287289	0.216184	0.0106744	0	0.41127	0.00977439	0.0455144	0.0896172	0	0	0	0.02	0.208509	1.00439
TCGA.69.A59K.01	TCGA.69.A59K.01	LUAD	0	0.102128	0.135944	0.160418	0	0	0.0192763	0.126355	0	0	0	0	0.0431942	0	0.0853408	0.262787	0.0034031	0.0203506	0.0408022	0	0	0	0.004	0.346284	0.941249
TCGA.MP.A4TF.01	TCGA.MP.A4TF.01	LUAD	0.0880062	0	0.341359	0.0941571	0.00663861	0	0.0291787	0.0489601	0	0	0.0139747	0.03611	0	0.0840656	0.0796374	0.100924	0.00959119	0.0280281	0	0.00774384	0.00278145	0.0288442	0.002	0.442947	0.910204
TCGA.MP.A4TH.01	TCGA.MP.A4TH.01	LUAD	0.0832414	0.125366	0.130325	0.0986237	0	0.158574	0	0.0638588	0.0341848	0	0	0.0408868	0.00958475	0	0.0165644	0.186515	0.012416	0.00778459	0.0320741	0	0	0	0.002	0.421514	0.907773
TCGA.NJ.A4YQ.01	TCGA.NJ.A4YQ.01	LUAD	0.0212293	0.116807	0.0374797	0.142705	0	0.0969851	0	0.113428	0.044575	0	0	0.0251265	0	0.132872	0.0516463	0.214507	0	0	0.00263871	0	0	0	0.016	0.240715	0.989939
TCGA.NJ.A4YF.01	TCGA.NJ.A4YF.01	LUAD	0.175497	0	0.139164	0.0570023	0	0.0248699	0	0.0638375	0.030197	0	0.02326	0	0	0.254885	0	0.18307	0	0	0	0.0432133	0	0.00500469	0.002	0.408919	0.915975
TCGA.95.A4VP.01	TCGA.95.A4VP.01	LUAD	0.112534	0.0289714	0.097791	0.148729	0	0.0868203	0	0.123315	0.0142194	0	0.0321671	0.0702184	0.0443846	0.0130906	0.018511	0.151363	0	0.0195079	0.0305647	0	0	0.0078125	0.006	0.319795	0.956217
TCGA.95.A4VK.01	TCGA.95.A4VK.01	LUAD	0.175807	0.0873249	0	0.106831	0	0.173431	0	0.136595	0	0	0	0.022521	0.0134521	0.0511655	0.0625537	0.142507	0	0.010422	0.0173908	0	0	0	0.008	0.303918	0.965321
TCGA.95.A4VN.01	TCGA.95.A4VN.01	LUAD	0.0261655	0.0283211	1.3333e-05	0.154996	0	0.111495	0.0396119	0.0908555	0.0152045	0	0.0284139	0.0299637	0.0381435	0.0137852	0.0908864	0.306494	0.0063825	0.010492	0.00877556	0	0	0	0.048	0.154384	1.02607
TCGA.NJ.A55R.01	TCGA.NJ.A55R.01	LUAD	0	0.200783	0.193833	0.0438502	0	0.0539072	0	0.0891785	0.0190919	0	0	0.000638593	0	0.162952	0.0129061	0.156253	0	0.00085975	0.0657462	0	0	0	0.002	0.45972	0.888848
TCGA.62.A46S.01	TCGA.62.A46S.01	LUAD	0.155437	0	0.193333	0.0798382	0	0.166104	0	0.0164685	0.019029	0	0	0.044924	0.0589873	0	0.0265922	0.168363	0.00166757	0.00688002	0.0623747	0	0	0	0.002	0.426457	0.905626
TCGA.NJ.A4YP.01	TCGA.NJ.A4YP.01	LUAD	0.0208499	0	0.182043	0.147933	0	0	0	0.0957724	0.0402053	0	0	0.0385445	0.00495959	0.0664021	0.0389583	0.223948	0	0.107436	0.0259521	0	0	0.00699554	0.006	0.308882	0.959818
TCGA.49.AARQ.01	TCGA.49.AARQ.01	LUAD	0.0200998	0	0.151427	0.151161	0	0	0	0.173253	0.031451	0	0	0.0815821	0.00499382	0.0709569	0.170604	0.0921375	0	0	0.0523338	0	0	0	0.018	0.235675	1.00428
TCGA.49.AARN.01	TCGA.49.AARN.01	LUAD	0.0308606	0.116411	0.186891	0.0635368	0	0.117108	0	0.0716568	0.0667596	0	0	0.0647029	0.0048944	0	0.0190561	0.155942	0.0484521	0.00368311	0.0500451	0	0	0	0.002	0.422757	0.907418
TCGA.49.AARO.01	TCGA.49.AARO.01	LUAD	0.0879268	0.0265224	0.0676512	0.108575	0	0	0	0.114731	0.0262595	0	0	0.0369008	0.0353535	0.0797532	0.0174374	0.299948	0.0320864	0.050806	0.00741962	0.00525546	0	0.00337411	0.01	0.270954	0.972311
TCGA.55.A57B.01	TCGA.55.A57B.01	LUAD	0.0131961	0.0482934	0.0277588	0.0216101	0	0.184941	0	0.0258855	0.0466744	0	0	0.0416349	0.0454515	0	0.00871471	0.215957	0.206735	0.0294594	0.0741626	0	0	0.00952474	0.012	0.254058	0.974757
TCGA.99.AA5R.01	TCGA.99.AA5R.01	LUAD	0.0697708	0.0844466	0.0875094	0.158599	0	0.138557	0	0.072227	0.0191145	0	0	0.0686391	0.0406945	0.0423901	0.016636	0.162354	0.011198	0.0023312	0.0139119	0.0116217	0	0	0.004	0.333351	0.949189
TCGA.S2.AA1A.01	TCGA.S2.AA1A.01	LUAD	0.121344	0	0.204056	0.0701305	0	0.128459	0	0.0428875	0.0604505	0	0	0.0536631	0.0465258	0.0386807	0.0479874	0.0856661	0.0165274	0	0.0836227	0	0	0	0.004	0.397577	0.920482
TCGA.49.AARR.01	TCGA.49.AARR.01	LUAD	0.169215	0	0.108426	0.111683	0	0.0420531	0	0.0994718	0.0264201	0	0.0429664	0.00523581	0.0314917	0.0337598	0.0147176	0.23103	0	0.00512711	0.0737963	0	0	0.00460658	0.004	0.364011	0.933072
TCGA.49.AAR3.01	TCGA.49.AAR3.01	LUAD	0.00747479	0.0181572	0.076671	0.220135	0	0.00329649	0.029359	0.0735332	0.0420236	0	0	0.0534263	0.00317738	0.103977	0.0879262	0.274533	0.00234726	0	0	0.00396332	0	0	0.044	0.160821	1.02532
TCGA.73.A9RS.01	TCGA.73.A9RS.01	LUAD	0.215591	0	0.227868	0.189534	0	0	0.00569333	0.0977257	0.00733914	0	0	0	0.0164104	0.0128794	0.0218212	0.183059	0	0.00467295	0.017407	0	0	0	0.002	0.468678	0.887758
TCGA.L9.A743.01	TCGA.L9.A743.01	LUAD	0.0400403	0.0520293	0.131407	0.119314	0	0.070192	0.0305018	0.069664	0.0200865	0	0.0111278	0.0113308	0.0452905	0	0.0370353	0.209742	0.0486033	0.0663842	0.0239779	0.0112966	0	0.00197751	0.004	0.337176	0.943343
TCGA.L9.A7SV.01	TCGA.L9.A7SV.01	LUAD	0	0.0796652	0.163609	0.185735	0	0	0	0.0408815	0.0118448	0.0426201	0	0.0632809	0.0278898	0.0135895	0.0682295	0.189595	0.00748277	0.00911595	0.0739425	0	0.0225178	0	0.004	0.358413	0.936789
TCGA.L9.A8F4.01	TCGA.L9.A8F4.01	LUAD	0.093732	0	0.155069	0.133744	0	0.144644	0	0.069272	0.0580292	0	0	0.0229705	0.00355428	0.0724945	0.0450829	0.1954	0	0	0	0.0060083	0	0	0.004	0.335475	0.950334
TCGA.NJ.A7XG.01	TCGA.NJ.A7XG.01	LUAD	0	0.046255	0.100072	0.0291489	0	0.187714	0	0.0571709	0.0257517	0	0	0.0879495	0.00953169	0	0.010344	0.209779	0.0281068	0.0504366	0.15692	0	0	0.000818971	0.018	0.222788	0.98946
TCGA.49.AARE.01	TCGA.49.AARE.01	LUAD	0.13674	0	0.163441	0.102438	0	0.0106333	0.00910978	0.0983072	0.0478876	0	0.0361532	0	0	0.145871	0.102974	0.124135	0	0	0.0223099	0	0	0	0.002	0.409306	0.913989
TCGA.49.AAQV.01	TCGA.49.AAQV.01	LUAD	0.0972013	0.0365653	0.0519453	0.0822301	0	0.087285	0	0.129508	0.0681644	0	0	0.0402021	0.00657304	0.15144	0.0375747	0.179899	0	0.00478614	0.0266261	0	0	0	0.01	0.264776	0.977638
TCGA.49.AAR2.01	TCGA.49.AAR2.01	LUAD	0.116851	0	0.31211	0.11781	0	0	0.0185924	0.0501188	0.0429811	0	0	0.0016003	0.0138102	0.0540381	0.0518585	0.150057	0.00863233	0	0.0590538	0	0	0.00248646	0.002	0.49085	0.874795
TCGA.4B.A93V.01	TCGA.4B.A93V.01	LUAD	0.0656891	0	0.243793	0.0727932	0	0.0597524	0.0195575	0.0920098	0.0285824	0	0	0.0216697	0.010748	0.230528	0.0183234	0.133174	0	0	0	0.00338001	0	0	0.004	0.37945	0.934873
TCGA.49.AAR0.01	TCGA.49.AAR0.01	LUAD	0.00539095	0.098034	0.0527425	0.127126	0	0	0	0.195002	0.0355131	0	0	0.0496375	0.0289769	0.0420352	0.0182035	0.252305	0.0025553	0.00707816	0.0838648	0	0	0.00153491	0.012	0.253442	0.979344
TCGA.55.A48Y.01	TCGA.55.A48Y.01	LUAD	0.0562632	0	0.17504	0.0403483	0	0.150041	0	0.0369939	0.0463376	0	0	0.0436591	0.00997506	0.120539	0.0495571	0.230735	0	0	0.0294368	0	0	0.0110751	0.006	0.312983	0.958224
TCGA.L9.A5IP.01	TCGA.L9.A5IP.01	LUAD	0.04548	0	0.274803	0.148702	0	0	0.014283	0.110464	0.0209586	0	0.0751678	0.0328317	0.0287494	0.109778	0.019907	0.0624126	0.00267003	0.00193276	0	0.0212353	0.00210967	0.0285145	0.004	0.382957	0.935139
TCGA.L9.A50W.01	TCGA.L9.A50W.01	LUAD	0.108528	0	0.186824	0.0227158	0	0.070511	0	0.100228	0.0126446	0	0	0.0534265	0.00604275	0	0.0361333	0.162324	0.146759	0	0.0938635	0	0	0	0.002	0.441613	0.896474
TCGA.55.A490.01	TCGA.55.A490.01	LUAD	0.07134	0	0.191184	0.0677102	0	0.198843	0.017285	0	0.034075	0	0	0	0.0118018	0.111652	0.00165636	0.221982	0.0445732	0.00623333	0	0.0130504	0	0.00861396	0.004	0.346845	0.944537
TCGA.NJ.A4YG.01	TCGA.NJ.A4YG.01	LUAD	0.0243601	0	0.0565813	0.100857	0	0.0192516	0	0.0740842	0.0499789	0	0	0.0688498	0.0339634	0.0200292	0.0237064	0.356369	0.0807252	0.0175479	0.0692199	0	0	0.00447644	0.044	0.159016	1.01585
TCGA.MP.A4TE.01	TCGA.MP.A4TE.01	LUAD	0.205856	0	0.395536	0.06208	0	0.00601634	0	0.0379171	0.0396306	0	0.0579476	0	0.00160649	0.0335548	0	0.0554369	0	0.0100907	0	0.0474627	0.0151506	0.0317145	0	0.527485	0.872955
TCGA.94.A5I4.01	TCGA.94.A5I4.01	LUSC	0.158807	0	0.150279	0.0280212	0	0.0546093	0	0.026539	0.0468743	0	0.0261262	0	0.00720634	0.22679	0.00922118	0.189065	0	0.0169392	0	0.0469442	0	0.0125783	0	0.380507	0.929822
TCGA.58.A46M.01	TCGA.58.A46M.01	LUSC	0.058201	0	0.0392989	0.162982	0	0	0.0619457	0.06994	0	0	0	0.0906002	0.0200632	0.0212766	0.135251	0.308872	0.00718283	0	0.0243859	0	0	0	0.048	0.137536	1.03625
TCGA.56.A49D.01	TCGA.56.A49D.01	LUSC	0.0486729	0	0.0441838	0.172741	0	0.0915574	0	0.0928318	0.0107413	0	0.0191232	0.00488237	0.0156619	0.0211579	0.103712	0.291143	0	0.0652583	0.0114017	0.00693116	0	0	0.016	0.231858	0.992867
TCGA.43.A474.01	TCGA.43.A474.01	LUSC	0	0	0.0877255	0.020938	0.0713263	0.0869492	0	0.00997097	0	0	0.0703544	0	0	0.36962	0.00380913	0.173368	0	0.0137078	0.0472621	0.0449686	0	0	0.038	0.153624	1.04258
TCGA.56.A4BW.01	TCGA.56.A4BW.01	LUSC	0.0895572	0	0.142201	0.104551	0	0.0487062	0	0.0979813	0.00617648	0	0	0.0485392	0.01238	0.0683837	0.0564233	0.198237	0	0.0386946	0.0697735	0	0	0.018395	0.004	0.328975	0.948063
TCGA.56.A4BX.01	TCGA.56.A4BX.01	LUSC	0	0.0625073	0.0770771	0.296628	0	0.0457399	0	0.0165871	0	0	0	0	0.0315754	0	0	0.380535	0.0374861	0.0360234	0.0135013	0	0.00234002	0	0.034	0.158977	1.02419
TCGA.58.A46L.01	TCGA.58.A46L.01	LUSC	0.0726353	0	0.0500598	0.158681	0	0.154285	0.00126549	0.0913642	0	0	0.000205239	0.0466024	0.011362	0.0461234	0.123205	0.19144	0.032075	0	0.0206955	0	0	0	0.026	0.176602	1.01847
TCGA.58.A46K.01	TCGA.58.A46K.01	LUSC	0.0284431	0.0175919	0.0998175	0.18573	0	0	0.0707265	0.0977182	0.000247786	0	0.0889353	0	0.00820269	0.0062656	0.10259	0.198039	0	0.060383	0.0203101	0.0127103	0	0.00228906	0.018	0.214798	0.999785
TCGA.J1.A4AH.01	TCGA.J1.A4AH.01	LUSC	0	0.161256	0.151661	0.0524874	0.00553537	0.0133666	0	0.0398799	0.0552852	0	0.0713242	0	0	0.138053	0.0174155	0.216397	0	0.0173167	0.0341251	0	0.0205179	0.00537947	0	0.407064	0.913878
TCGA.85.8481.01	TCGA.85.8481.01	LUSC	0.145744	0	0.0983985	0.0460131	0	0.173524	0	0	0.0253816	0	0.00414622	0.00849311	0	0.158025	0.0169518	0.228076	0	0.0171189	0	0.0639895	0	0.0141379	0.004	0.307246	0.960249
TCGA.85.8479.01	TCGA.85.8479.01	LUSC	0	0.0526746	0.0366481	0.0887183	0.0275022	0	0	0.0205322	0.0482547	0	0.0402007	0	0.0164064	0.299864	0	0.205611	0	0.0365191	0	0.122139	0	0.00492886	0.014	0.245809	0.995253
TCGA.85.8353.01	TCGA.85.8353.01	LUSC	0.121876	0	0.158695	0.115595	0	0.147661	0.00824881	0.0179863	0	0	0.02964	0	0	0.10757	0.0552758	0.196532	0.000120115	0.00394784	0	0.0368525	0	0	0	0.35911	0.937755
TCGA.58.8392.01	TCGA.58.8392.01	LUSC	0.25837	0	0.293141	0.0667697	0.00923886	0.0409947	0	0.00882883	0	0	0.0197479	0.00535631	0.0247245	0.0677284	0.00674655	0.157314	0.0276208	0	0.00179399	0.00713955	0	0.00448411	0	0.499695	0.877423
TCGA.85.8352.01	TCGA.85.8352.01	LUSC	0	0.0711911	0.0720198	0.197513	0	0	0.0110232	0.128583	0	0	0.049621	0	0	0.186931	0.053192	0.145529	0	0.0545348	0.0099396	0.0199231	0	0	0.016	0.221115	0.996522
TCGA.58.8390.01	TCGA.58.8390.01	LUSC	0.0769307	0	0.0585725	0.0475777	0	0.127173	0	0.0555065	0	0	0	0.0427025	0.0156603	0.276133	0.0535401	0.172894	0	0.00582939	0	0.0647142	0	0.00276675	0.014	0.236924	0.994191
TCGA.58.8388.01	TCGA.58.8388.01	LUSC	0.12781	0	0.0512135	0.118486	0	0.103763	0	0.10391	0.0547276	0	0	0.0251261	0.0114567	0.0619282	0.127573	0.16329	0.016029	0	0.0346868	0	0	0	0.012	0.262343	0.980298
TCGA.68.7757.01	TCGA.68.7757.01	LUSC	0.0789822	0	0.129799	0.0318037	0	0.0630761	0	0.0404451	0.0264803	0	0.0459511	0	0	0.203872	0.00205054	0.248834	0	0.00880952	0	0.102701	0	0.0171959	0.01	0.265746	0.982432
TCGA.94.8491.01	TCGA.94.8491.01	LUSC	0.172361	0	0.0999865	0.142706	0	0.0830034	0	0.0423997	0.0849134	0	0	0.0523782	0.0375057	0	0.012593	0.218573	0	0.0151053	0.0122078	0.0037993	0	0.0224687	0.002	0.331942	0.950463
TCGA.94.8490.01	TCGA.94.8490.01	LUSC	0.193678	0	0.120463	0.233475	0	0	0	0.102871	0	0	0.00652912	0.0390638	0.0329359	0	0.0450153	0.135988	0.0194578	0.0292422	0.0397147	0.0015673	0	0	0	0.380696	0.928643
TCGA.85.8354.01	TCGA.85.8354.01	LUSC	0	0.0574265	0.159138	0.11724	0	0	0	0.141915	0.00613074	0	0	0.0138347	0	0.18302	0.0403257	0.205732	0.00361078	0	0	0.0616681	0.000343349	0.00961453	0.004	0.313337	0.959374
TCGA.92.8065.01	TCGA.92.8065.01	LUSC	0.0285321	0	0.123784	0.0950388	0	0.114565	0	0.0415809	0.0667685	0	0	0.0345308	0.0128759	0.0561887	0.0450093	0.317618	0.0217463	0.0131727	0.0192087	0	0	0.00938069	0.016	0.22709	0.99248
TCGA.96.8169.01	TCGA.96.8169.01	LUSC	0.160161	0	0.156315	0.0857006	0	0.0751688	0	0.0365908	0.019536	0	0	0	0.0192299	0.0709848	0.0448259	0.2226	0.060216	0.00366829	0.0285656	0	0	0.0164368	0	0.401279	0.916849
TCGA.85.8350.01	TCGA.85.8350.01	LUSC	0.0683986	0	0.0721562	0.140706	0	0.0327583	0	0.137876	0.021685	0	0	0.0383233	0.0302883	0.0910023	0.0276717	0.274491	0.0426236	0	0.0220201	0	0	0	0.022	0.201535	1.00186
TCGA.85.8277.01	TCGA.85.8277.01	LUSC	0.00535863	0.0418378	0.0910431	0.147785	0	0.0286788	0.00116068	0.0823733	0.051029	0	0.0638125	0	0.0188095	0.0702607	0.143391	0.236727	0	0	0	0.0177323	0	0	0.024	0.194748	1.01159
TCGA.56.8628.01	TCGA.56.8628.01	LUSC	0.0712654	0	0.0635047	0.122596	0	0.225544	0	0.0053405	0.00268008	0	0	0.00980374	0.0230083	0.110142	0.0327247	0.277743	0	0.0336866	0.0219615	0	0	0	0.024	0.19648	1.00529
TCGA.56.8625.01	TCGA.56.8625.01	LUSC	0.0613744	0	0.104723	0.100891	0	0.116478	0	0.0466768	0.0425378	0	0.0404735	0.017047	0.0327745	0.0879114	0.0902591	0.23736	0.0152043	0	0.00628823	0	0	0	0.014	0.248058	0.983801
TCGA.56.7823.01	TCGA.56.7823.01	LUSC	0	0.0220062	0.0164144	0.0756616	0	0.0176338	0	0.069676	0.00416131	0	0.0090994	0.0481293	0.0338603	0.142538	0.178136	0.300428	0.0269729	0	0.0434494	0	0	0.0118337	0.036	0.157712	1.03713
TCGA.43.8116.01	TCGA.43.8116.01	LUSC	0.0156197	0.0809807	0.100142	0.0752346	0	0.187859	0.0275293	0.105817	0	0	0.0500067	0.00610927	0.0117382	0.0648149	0.044887	0.155534	0	0.0575874	0.00310064	0.0130398	0	0	0.006	0.290521	0.965535
TCGA.43.8118.01	TCGA.43.8118.01	LUSC	0.00274878	0	0.0302522	0.0317456	0	0.11567	0	0.00206969	0	0	0.0316951	0	0.0231007	0.216199	0.0218547	0.431697	0	0	0.0660044	0	0	0.0269627	0.01	0.268994	0.987802
TCGA.43.8115.01	TCGA.43.8115.01	LUSC	0.0762148	0	0.109343	0.117342	0	0.221004	0.000468452	0.0177542	0.00639371	0	0.00969084	0.00360872	0.0306641	0.0387443	0.0497341	0.279618	0.0182085	0.00410918	0.0171029	0	0	0	0.01	0.265318	0.976636
TCGA.92.8064.01	TCGA.92.8064.01	LUSC	0.0462763	0	0.0727328	0.268396	0	0.070946	0.0699615	0.0892134	0.0112943	0	0.0239507	0.0483011	0.00997734	0.0094951	0.0827555	0.143027	0	0.0165868	0.0341159	0	0	0.00297061	0.03	0.168742	1.02779
TCGA.85.8582.01	TCGA.85.8582.01	LUSC	0.172964	0	0.18425	0.032736	0	0.0559484	0	0.0569199	0.00499165	0	0.0228827	0.00330975	0	0.237914	0.0543999	0.147204	0	0.00336429	0.0231154	0	0	0	0	0.400051	0.922459
TCGA.85.8584.01	TCGA.85.8584.01	LUSC	0.119552	0	0.148485	0.190071	0	0.0536239	0.0273997	0.0833634	0.0711399	0	0	0.0695956	0.015267	0.0508971	0.0736626	0.0555118	0.00604054	0	0.0353912	0	0	0	0.004	0.328195	0.95757
TCGA.85.8580.01	TCGA.85.8580.01	LUSC	0.0931651	0.109944	0.0145515	0.097783	0	0.0802717	0	0.152753	0.0221204	0	0	0.0105894	0	0.20259	0.0291902	0.153191	0	0.0202538	0.0135962	0	0	0	0.01	0.266602	0.979391
TCGA.85.8072.01	TCGA.85.8072.01	LUSC	0.142529	0	0.0850086	0.106454	0	0.0203443	0	0.121057	0.00467392	0	0	0.039473	0.00428203	0.0827409	0.0416657	0.299086	0.0172123	0.0129771	0.0224961	0	0	0	0.004	0.313819	0.955704
TCGA.85.8071.01	TCGA.85.8071.01	LUSC	0.0213365	0	0.109549	0.231523	0	0.00127176	0	0.117658	0.0199511	0	0.0786423	0.107555	0.0147568	0.00551779	0.0558881	0.0788863	0.0308159	0.0217904	0.104858	0	0	0	0.024	0.192767	1.02289
TCGA.85.8070.01	TCGA.85.8070.01	LUSC	0.172441	0	0.33782	0.14858	0	0.0123902	0	0.0516042	0.0318068	0	0	0	0.0355543	0.058244	0	0.0358667	0	0.0285209	0.0818094	0	0.0053626	0	0	0.48397	0.888806
TCGA.77.8156.01	TCGA.77.8156.01	LUSC	0.0691964	0	0.0741291	0.14812	0	0.144761	0.0345897	0.0606941	0.0242026	0	0.020507	0.00359236	0.0236574	0.109028	0.090451	0.166781	0.0108968	0	0.0193932	0	0	0	0.02	0.211047	0.999212
TCGA.77.8150.01	TCGA.77.8150.01	LUSC	0.0616547	0	0.036044	0.248212	0	0	0.0153339	0.132821	0.0168741	0	0	0.050116	0.0446231	0.0745779	0.119896	0.141595	0.0386827	0	0	0.0166422	0.00292657	0	0.042	0.14199	1.03461
TCGA.56.8307.01	TCGA.56.8307.01	LUSC	0.056462	0	0.0437761	0.150614	0	0.184386	0	0.0382392	0.0672301	0	0	0.0360355	0.0584963	0.00587862	0.136443	0.189096	0	0.0250618	0	0.00636008	0	0.00192114	0.04	0.151013	1.03456
TCGA.34.8455.01	TCGA.34.8455.01	LUSC	0.101822	0	0.191809	0.0536075	0	0.0832212	0	0.0404134	0	0	0.00493226	0.0470208	0	0.0350536	0.123852	0.198184	0	0.00645011	0.0883974	0	0	0.0252372	0	0.39829	0.919411
TCGA.34.8454.01	TCGA.34.8454.01	LUSC	0.0806573	0	0.101264	0.0927498	0	0.120469	0.0375988	0.0568673	0.0127903	0	0	0.0700716	0.0354747	0.0181941	0.0724558	0.158375	0.0106942	0.00658159	0.125756	0	0	0	0.01	0.275926	0.968772
TCGA.85.8048.01	TCGA.85.8048.01	LUSC	0.038718	0.0705412	0.0336394	0.144529	0	0.121017	0.019983	0.114508	0.0166723	0	0.0273218	0.0115565	0.0437801	0.0552495	0.0827899	0.148476	0.0024618	0.0467568	0	0.0219995	0	0	0.024	0.196828	1.00597
TCGA.85.8049.01	TCGA.85.8049.01	LUSC	0.103049	0	0.0721445	0.106587	0	0.0784917	0.0249165	0.118002	0.0155497	0	0.00661416	0.00294039	0	0.169569	0.0566053	0.228574	0	0	0.00104583	0.0159118	0	0	0.016	0.225955	0.994927
TCGA.68.8251.01	TCGA.68.8251.01	LUSC	0.0436153	0	0.0946319	0.0858231	0	0.227159	0	0	0.00123332	0	0	0.0171195	0	0.136084	0.0746109	0.256296	0	0.0261575	0.0349822	0	0	0.00228681	0.024	0.18702	1.01021
TCGA.58.8387.01	TCGA.58.8387.01	LUSC	0.0850012	0	0.288992	0.128561	0	0.0114223	0.0177013	0.0641567	0.0385876	0	0	0.0331259	0	0.0414391	0.1055	0.132638	0.0272708	0	0.0256039	0	0	0	0	0.440254	0.904401
TCGA.56.8308.01	TCGA.56.8308.01	LUSC	0.111623	0	0.120388	0.114486	0	0.0332181	0.00985094	0.0512629	0.0490786	0	0	0	0	0.128629	0.0106811	0.257714	0.00596417	0.0263855	0.0197648	0.0609534	0	0	0.004	0.306967	0.959589
TCGA.98.8021.01	TCGA.98.8021.01	LUSC	0.231658	0	0.197191	0.102097	0	0.00560544	0	0.0480848	0.0243446	0	0.0130437	0	0	0.0600953	0.0219127	0.249614	0.0144805	0.00479854	0	0.0270747	0	0	0	0.456654	0.8924
TCGA.96.8170.01	TCGA.96.8170.01	LUSC	0.14874	0	0.147241	0.0513485	0	0.102526	0	0.049274	0.0136691	0	0.0603042	0	0.0474388	0.00482501	0.00639623	0.287912	0.00932616	0.0228914	0.0267919	0	0	0.0213155	0	0.37889	0.927013
TCGA.56.A4BY.01	TCGA.56.A4BY.01	LUSC	0.174464	0	0.190666	0.102734	0	0.0612969	0	0.0661874	0	0	0.0239279	0	0.0173364	0	0.0964902	0.208809	0	0.00512355	0.0529658	0	0	0	0	0.429148	0.905177
TCGA.85.8276.01	TCGA.85.8276.01	LUSC	0.0815839	0	0.148388	0.140176	0	0.0520384	0.0208088	0.0508788	0.0288348	0	0.00598028	0.0240508	0.00101344	0.108828	0.11811	0.178336	0.0186914	0	0	0.0222808	0	0	0.004	0.309515	0.961083
TCGA.56.8626.01	TCGA.56.8626.01	LUSC	0	0.0349704	0.0720396	0.0833105	0	0.0444248	0	0.0543022	0.00680269	0	0	0.0759865	0.0872065	0.0578883	0.0259749	0.230635	0.083749	0.00752684	0.130149	0	0	0.00503426	0.024	0.19453	0.99739
TCGA.56.8082.01	TCGA.56.8082.01	LUSC	0.040132	0	0.103856	0.0525666	0.0243808	0.0407057	0	0.0486441	0.0082267	0	0.0401283	0	0	0.183225	0.0598725	0.156003	0.00541963	0.0906746	0	0.119368	0	0.026798	0.018	0.213921	1.001
TCGA.56.8083.01	TCGA.56.8083.01	LUSC	0.321597	0	0.0676281	0.0926579	0	0.051327	0	0.0622952	0	0	0	0.0633799	0.0232098	0.0518652	0	0.238088	0	0.00381649	0.0241359	0	0	0	0	0.359447	0.942708
TCGA.94.8035.01	TCGA.94.8035.01	LUSC	0.205407	0	0.260256	0.0554843	0	0.0514952	0	0.0457884	0	0	0.00627028	0	0.0433805	0.099646	0.0380145	0.106409	0.000570423	0.00894388	0	0.0559904	0.00067281	0.0216714	0	0.515303	0.858216
TCGA.56.8629.01	TCGA.56.8629.01	LUSC	0.119515	0	0.093998	0.124055	0	0.011947	0	0.0838551	0	0	0.0424023	0.0295363	0.0227844	0.171048	0.00184577	0.166229	0	0.110219	0.0163923	0	0	0.00617375	0.006	0.296627	0.962963
TCGA.56.8624.01	TCGA.56.8624.01	LUSC	0.0989066	0	0.148773	0.057667	0	0.232654	0	0.0773305	0	0	0.00483722	0.0196415	0.0263182	0.0201991	0.0232474	0.203198	0.0178959	0	0.0658109	0	0	0.00352129	0	0.37333	0.929261
TCGA.77.8133.01	TCGA.77.8133.01	LUSC	0.223725	0.0931026	0	0.0378342	0	0.0564558	0	0.125632	0.0779376	0	0.0288593	0	0	0.212481	0.0213663	0.101967	0.00603288	0	0	0.0146065	0	0	0	0.380999	0.928891
TCGA.77.8131.01	TCGA.77.8131.01	LUSC	0.0516298	0	0.0541639	0.0805291	0	0.0554475	0	0.0694511	0.0717497	0	0.0247273	0.00877312	0.0462685	0.279564	0.0375174	0.190411	0.0103897	0	0.00063569	0.0187429	0	0	0.04	0.148127	1.03274
TCGA.77.8140.01	TCGA.77.8140.01	LUSC	0.0971204	0	0.382238	0.141207	0	0	0	0.0733346	0	0	0.02374	0.0043989	0.00769387	0.0450303	0.00114673	0.107206	0.0126836	0.025876	0.0540315	0	0	0.0242922	0	0.472944	0.897639
TCGA.77.8138.01	TCGA.77.8138.01	LUSC	0.127875	0	0.12997	0.0415135	0	0.0103784	0	0.0479522	0.0165274	0	0.00217971	0	0	0.340558	0.0181082	0.233479	0	0	0	0.0285848	0	0.0028735	0.006	0.298788	0.980051
TCGA.77.8139.01	TCGA.77.8139.01	LUSC	0	0.0311312	0.131122	0.0878256	0	0.0904644	0.0515941	0.0750777	0	0	0.0783191	0	0	0.19453	0.0429198	0.192136	0.00677791	0	0	0.018102	0	0	0.016	0.232188	0.992481
TCGA.77.8145.01	TCGA.77.8145.01	LUSC	0.202787	0	0.158699	0.0368578	0	0.0749883	0	0.0219277	0.00987513	0	0.0331213	0	0	0.246607	0.020647	0.117011	0	0	0	0.0713385	0	0.00614055	0	0.400089	0.922206
TCGA.77.8146.01	TCGA.77.8146.01	LUSC	0.146462	0	0.156902	0.0841652	0	0	0	0.0872087	0	0	0	0.0497285	0	0.156029	0.030533	0.235127	0	0	0.0429715	0	0	0.0108725	0	0.374515	0.931195
TCGA.77.8148.01	TCGA.77.8148.01	LUSC	0.026476	0.000114236	0.108226	0.12013	0	0.015651	0	0.0717957	0.0357364	0	0.0410697	0.0225008	0.0179374	0.158501	0.103325	0.242815	0.00237128	0	0.0333512	0	0	0	0.022	0.203525	1.00478
TCGA.77.8154.01	TCGA.77.8154.01	LUSC	0.0203848	0.0793274	0.0518467	0.0308428	0	0.025599	0	0.131209	0	0	0.0251119	0.00731318	0.00664442	0.251118	0	0.205407	0	0.064465	0.10073	0	0	0	0.018	0.215457	0.998202
TCGA.77.8153.01	TCGA.77.8153.01	LUSC	0.0362812	0.00322894	0.272213	0.135922	0.0523407	0.00286986	0	0	0.0319149	0	0	0	0	0.100914	0.0309433	0.19729	0.00125123	0.00906299	0	0.107264	0.00645827	0.012046	0	0.387175	0.930403
TCGA.85.8287.01	TCGA.85.8287.01	LUSC	0.0464209	0.0577334	0.049639	0.159828	0	0.166811	0.0279778	0.0849655	0.0103671	0	0.0191341	0	0.0265973	0.0501805	0.0589168	0.153819	0	0.0356367	0.0371061	0.0148664	0	0	0.02	0.207962	0.999977
TCGA.39.5040.01	TCGA.39.5040.01	LUSC	0.0152932	0.168349	0.09016	0.176669	0	0.00581539	0	0.138976	0.0147519	0	0	0	0.029051	0.0573658	0.0685489	0.156563	0	0.00421867	0.0632535	0	0	0.010984	0	0.375991	0.927581
TCGA.52.7622.01	TCGA.52.7622.01	LUSC	0.106902	0	0.0660478	0.0594508	0	0.0767252	0.0187399	0.100469	0	0	0.0328412	0.0406992	0.0243749	0.0797532	0.0942807	0.202809	0.0259826	0.00467796	0.0557663	0	0	0.0104797	0.014	0.24716	0.98022
TCGA.58.8386.01	TCGA.58.8386.01	LUSC	0.00478146	0.00693307	0.0227174	0.0772709	0	0.0383803	0.00257276	0.0544262	0	0	0	0	0.0426534	0.0739784	0.0615039	0.509246	0	0	0.0546787	0	0	0.0508572	0.04	0.15052	1.03907
TCGA.56.8309.01	TCGA.56.8309.01	LUSC	0.0935683	0	0.116932	0.11258	0	0.144312	0.025632	0	0.0767744	0	0	0.012969	0.0324818	0.0706267	0.0825196	0.186096	0.00847113	0	0.0370368	0	0	0	0.006	0.299534	0.961254
TCGA.77.8143.01	TCGA.77.8143.01	LUSC	0.0426537	0	0.0308904	0.158385	0	0	0.00374988	0.0313951	0.0660887	0	0	0.013693	0.0386263	0.230121	0.0695947	0.234766	0	0.0625464	0.0174896	0	0	0	0.032	0.160324	1.02674
TCGA.34.8456.01	TCGA.34.8456.01	LUSC	0.0378541	0.00970681	0.198013	0.0904347	0.00638668	0.0875435	0.010369	0	0.00870833	0	0.0315168	0	0	0.171594	0.0275141	0.284039	0.00435473	0	0.0300947	0	0	0.00187125	0.004	0.326918	0.955836
TCGA.56.8304.01	TCGA.56.8304.01	LUSC	0.142231	0	0.185218	0.109453	0	0.0774846	0.0410157	0.0458044	0.0268698	0	0.0528522	0.0227787	0.0403882	0.0605058	0.0258582	0.0971554	0.0138756	0.021721	0	0.0367889	0	0	0	0.40339	0.917166
TCGA.58.8391.01	TCGA.58.8391.01	LUSC	0.0990077	0	0.121227	0.0972845	0	0.0677362	0	0.0767882	0	0	0.0197677	0.0190009	0.0333153	0.116905	0.0419185	0.230249	0	0.000560656	0	0.051735	0	0.0245048	0.004	0.311112	0.956704
TCGA.43.7656.01	TCGA.43.7656.01	LUSC	0.0674084	0.0449966	0.0904879	0.169135	0	0.0890502	0	0.109561	0.024326	0	0.0229285	0.0273105	0.0370954	0.0381479	0.149932	0.103583	0.00458287	0.00113463	0.0203194	0	0	0	0.01	0.263462	0.985643
TCGA.94.7557.01	TCGA.94.7557.01	LUSC	0.0412736	0	0.0300042	0.0349663	0	0.0439349	0	0.0581813	0.0129373	0	0	0.0385693	0.0107848	0.298264	0.0428023	0.292339	0.0392606	0.0343695	0	0	0.0154797	0.00683359	0.026	0.176222	1.03234
TCGA.56.7730.01	TCGA.56.7730.01	LUSC	0.240895	0	0.193213	0.0762433	0.0175426	0.0934455	0	0	0	0	0	0.00417807	0.0321346	0.0406719	0.0436783	0.155831	0	0.0227712	0.0728787	0	0	0.00651642	0	0.460467	0.889157
TCGA.43.7657.01	TCGA.43.7657.01	LUSC	0.0926785	0	0.137997	0.0180609	0	0.00182954	0	0.0413437	0.00478192	0	0	0.00368134	0	0.346642	0.0227712	0.304296	0	0	0.0259178	0	0	0	0.012	0.258192	1.00707
TCGA.56.7731.01	TCGA.56.7731.01	LUSC	0.125123	0	0.110755	0.0614637	0	0.102406	0.0302027	0.0436143	0.0186266	0	0.0209764	0	0.0588393	0.0683099	0.0233616	0.24609	0	0.0123095	0.0219612	0.0305061	0	0.0254552	0.002	0.332741	0.945623
TCGA.85.7844.01	TCGA.85.7844.01	LUSC	0.07386	0	0.147076	0.0545088	0	0.100583	0.00944062	0	0.0115515	0	0.0371815	0	0	0.201488	0.0262344	0.256348	0	0.000680979	0.0744607	0.000642553	0	0.00594455	0.006	0.294716	0.967049
TCGA.56.7822.01	TCGA.56.7822.01	LUSC	0.0778352	0	0.0548834	0.0618816	0	0.0730168	0	0.0246861	0.00251618	0	0	0.0408387	0.0149918	0.0416032	0.00234888	0.483138	0.0224706	0.030475	0.0541977	0	0	0.0151166	0.014	0.251243	0.985521
TCGA.90.7766.01	TCGA.90.7766.01	LUSC	0.0238082	0.116925	0.134352	0.158246	0	0.0239772	0.0208681	0.0516985	0.0170339	0	0.0418876	0	0.0558051	0.00643445	0.023142	0.246543	0.0120437	0.0176823	0	0.0394831	0	0.0100698	0	0.381884	0.924791
TCGA.85.7698.01	TCGA.85.7698.01	LUSC	0.0898272	0	0.085155	0.132863	0	0.0566728	0	0.0576067	0.0278789	0	0.0302699	0.0254068	0	0.178118	0.0819185	0.219146	0.002484	0	0.0100271	0.00262542	0	0	0.014	0.237434	0.991047
TCGA.90.7769.01	TCGA.90.7769.01	LUSC	0.216901	0	0.170648	0.0530267	0	0.0377785	0.00669388	0.0557185	0.0134844	0	0.00701194	0.00352338	0.0630707	0.0570501	0.00194461	0.176004	0.00198134	0.0635698	0	0.067412	0	0.00418167	0	0.44167	0.897776
TCGA.52.7811.01	TCGA.52.7811.01	LUSC	0.10906	0	0.087702	0.0847146	0	0.0739922	0	0.080898	0	0	0.0140564	0	0.00519824	0.209003	0.0393255	0.243755	0.00376146	0.00420111	0	0.0325603	0	0.0117722	0.006	0.292144	0.967599
TCGA.22.4609.01	TCGA.22.4609.01	LUSC	0.0634145	0	0.0898812	0.137862	0	0.151578	0.0170731	0.0355379	0.0170249	0	0.00606242	0.0169428	0.00994031	0.0939391	0.0684106	0.255032	0.0118448	0	0.0216823	0	0	0.00377497	0.016	0.227495	0.991811
TCGA.68.7756.01	TCGA.68.7756.01	LUSC	0.165732	0	0.164868	0.0609741	0	0	0.0175739	0.0419279	0.0143393	0.00240133	0	0	0	0.180319	0.0263363	0.240092	0.0360399	0	0.0141107	0.0352862	0	0	0	0.387465	0.927186
TCGA.60.2697.01	TCGA.60.2697.01	LUSC	0.0771469	0.0811676	0.175923	0.0837761	0	0.233374	0	0.0655911	0.0149074	0	0	0.015026	0.0236151	0.0260036	0.0295941	0.108665	0	0.010912	0.0542981	0	0	0	0	0.406974	0.916561
TCGA.43.7658.01	TCGA.43.7658.01	LUSC	0.0111572	0	0.00700171	0.358787	0	0	0.0105798	0.162456	0.0252599	0	0	0.0484997	0.00101593	0.000137598	0.110198	0.253848	0	0	0	0.0110579	0	0	0.024	0.185898	1.03403
TCGA.85.7843.01	TCGA.85.7843.01	LUSC	0.124695	0	0.110005	0.0586728	0	0.100563	0	0.0350437	0.0194762	0	0.0257372	0	0.00164972	0.214449	0.0480602	0.162635	0	0	0	0.0864306	0	0.0125836	0.006	0.291741	0.968389
TCGA.58.8393.01	TCGA.58.8393.01	LUSC	0.0489415	0	0.0800523	0.167811	0	0.0517447	0.0245365	0.114426	0.0135877	0	0.0320522	0.0121529	0.0193982	0.0950778	0.0825117	0.217866	0.000820972	0.0120781	0	0.00882305	0	0.0181196	0.02	0.211046	0.999495
TCGA.85.8351.01	TCGA.85.8351.01	LUSC	0.0651786	0	0.0118078	0.0596542	0	0.0826007	0	0.053921	0.00306083	0	0.00461525	0.0438263	0.0134644	0.0624579	0.0659381	0.393081	0.0229508	0.0804818	0.0308984	0	0	0.00606313	0.01	0.271866	0.974634
TCGA.85.7697.01	TCGA.85.7697.01	LUSC	0.127061	0.0504423	0.0663313	0.114903	0	0.145013	0	0.0607146	0.051594	0	0.0246555	0.0049222	0.025557	0.0646432	0.0560271	0.133642	0.0167999	0.0323693	0.0253241	0	0	0	0.004	0.305836	0.959527
TCGA.98.A538.01	TCGA.98.A538.01	LUSC	0.161933	0	0.20449	0.109896	0	0.0540186	0.00623863	0.0363804	0.0267171	0	0.020887	0	0.015539	0	0.0790743	0.178989	0.0274696	0	0	0.0604228	0	0.0179446	0	0.429522	0.905082
TCGA.85.A4QQ.01	TCGA.85.A4QQ.01	LUSC	0.062637	0	0.0991544	0.0880216	0.0153793	0	0.00538221	0.0291911	0.0111104	0	0.061457	0	0	0.325744	0	0.2216	0.0116575	0	0	0.0672382	0.000357906	0.00106919	0.016	0.219112	1.01194
TCGA.L3.A4E7.01	TCGA.L3.A4E7.01	LUSC	0.0386604	0	0.141243	0.0542124	0	0.0683232	0	0.0730086	0.0480782	0	0	0.0368871	0.00720603	0.0844222	0.0834935	0.239999	0	0.0264919	0.0603888	0.004202	0	0.0333841	0.012	0.261369	0.977069
TCGA.LA.A446.01	TCGA.LA.A446.01	LUSC	0.116195	0.033509	0.0233781	0.151672	0	0.0075046	0	0.125938	0	0	0.0238484	0.0308212	0.0394842	0.068263	0.00408605	0.264723	0.0044993	0.0181627	0.0682226	0.0146531	0	0.00504042	0.012	0.254495	0.977926
TCGA.33.A4WN.01	TCGA.33.A4WN.01	LUSC	0.134503	0	0.198752	0.0538423	0	0.116486	0	0.0859645	0.0155029	0	0.00162567	0.00480426	0.00493339	0.122777	0.028273	0.191325	0	0.000946014	0.0402647	0	0	0	0	0.394964	0.92263
TCGA.56.A4ZJ.01	TCGA.56.A4ZJ.01	LUSC	0.00800605	0	0.0132641	0.0578221	0	0.125694	0	0.0398155	0	0	0	0.0232182	0.0395718	0.0403766	0.058757	0.467057	0.0398786	0	0.0708177	0	0	0.0157212	0.012	0.258115	0.982757
TCGA.68.A59I.01	TCGA.68.A59I.01	LUSC	0.208247	0	0.184987	0.0879266	0	0.0489979	0	0.114382	0.0127671	0	0	0.0494311	0.0422276	0.0716935	0.0185413	0.0927013	0	0.0115797	0.0565182	0	0	0	0	0.435046	0.902639
TCGA.85.A4JB.01	TCGA.85.A4JB.01	LUSC	0.162214	0	0.166603	0.0439909	0	0.101732	0	0.0641528	0.00917432	0	0	0.111573	0	0.162256	0.112332	0.0477206	0	0	0.00514985	0	0	0.0131021	0	0.364537	0.941701
TCGA.85.A50M.01	TCGA.85.A50M.01	LUSC	0	0.0616017	0.10933	0.0223652	0	0.184514	0	0.0201215	0	0	0.0366363	0	0.0351671	0.216752	0.00749432	0.21131	0	0.0274376	0	0.0627498	0	0.00452038	0.016	0.232079	0.993188
TCGA.90.A4EE.01	TCGA.90.A4EE.01	LUSC	0.0266842	0.0119798	0.0555617	0.187531	0	0.114931	0.0320711	0.0430661	0.0488926	0	0	0.0886148	0.0341058	0.071576	0.0987167	0.110509	0.0208382	0	0.0524471	0	0	0.00247467	0.036	0.157876	1.02618
TCGA.85.A4PA.01	TCGA.85.A4PA.01	LUSC	0.283027	0.232355	0.000733803	0.0661709	0	0.100756	0	0.141638	0.0433589	0	0.00705693	0.00247547	0.00657034	0.0436593	0	0.0582838	0	0.0139135	0	0	0	0	0	0.502036	0.86933
TCGA.85.A4QR.01	TCGA.85.A4QR.01	LUSC	0	0.0921779	0.199877	0.137714	0	0	0	0.269259	0	0	0.0710457	0	0.0412531	0.0267357	0	0.0308509	0	0.104885	0.0262014	0	0	0	0.004	0.329879	0.960396
TCGA.90.A4ED.01	TCGA.90.A4ED.01	LUSC	0.172414	0	0.258837	0.0853221	0	0	0	0.0621483	0	0	0.0106233	0.0197636	0	0.0564638	0.0579992	0.249919	0	0	0.0265095	0	0	0	0	0.449326	0.89949
TCGA.94.A4VJ.01	TCGA.94.A4VJ.01	LUSC	0.0581604	0	0.0939824	0.0867915	0	0.0478992	0	0.0888801	0.0369094	0	0	0.0720931	0.00611103	0.141183	0.057376	0.200417	0.0632415	0.0215114	0.0254446	0	0	0	0.016	0.233211	0.988446
TCGA.96.A4JK.01	TCGA.96.A4JK.01	LUSC	0.0335211	0	0.0703157	0.117344	0	0	0.00969005	0.0666863	0.0215267	0	0	0.0606635	0	0.122356	0.133028	0.289614	0.0228697	0	0.0523838	0	0	0	0.042	0.143699	1.0319
TCGA.63.A5MP.01	TCGA.63.A5MP.01	LUSC	0.139368	0	0.115982	0.082559	0	0.185199	0.0281859	0.0140813	0.00647186	0	0.0286953	0	0.00381994	0.0988666	0.048582	0.191237	0	0.0483709	0.00858206	0	0	0	0	0.356611	0.936789
TCGA.21.A5DI.01	TCGA.21.A5DI.01	LUSC	0	0.051905	0.0231941	0.152715	0	0	0	0.0747575	0	0	0	0.0232168	0	0.295573	0.0880578	0.105667	0	0.0471518	0	0.137762	0	0	0.03	0.16587	1.03458
TCGA.NC.A5HP.01	TCGA.NC.A5HP.01	LUSC	0	0.0369039	0.0750433	0.0305842	0	0.0262566	0	0.0959306	0	0	0.0406748	0	0	0.28105	0.0255001	0.325828	0	0.0423628	0.00710887	0.0127562	0	0	0.028	0.170184	1.03355
TCGA.85.A5B5.01	TCGA.85.A5B5.01	LUSC	0.0220224	0.0549536	0.109883	0.086697	0.0321202	0	0	0.0509863	0.018982	0	0.00658176	0.0257404	0	0.161028	0.0973427	0.332184	0	0	0.00147856	0	0	0	0.006	0.294693	0.969223
TCGA.NC.A5HH.01	TCGA.NC.A5HH.01	LUSC	0.0151655	0	0.169155	0.196945	0	0	0	0.206813	0	0	0.00126573	0.0336811	0	0.0388072	0.134787	0.166543	0.0103216	0	0	0.0265154	0	0	0.01	0.268207	0.986735
TCGA.63.A5MB.01	TCGA.63.A5MB.01	LUSC	0.120603	0	0.0478984	0.126361	0	0	0.010983	0.168872	0	0	0.0344011	0	0.00641654	0.0520802	0.143778	0.241127	0	0.0238903	0	0.0235894	0	0	0.014	0.237955	0.992604
TCGA.NC.A5HK.01	TCGA.NC.A5HK.01	LUSC	0.0434748	0	0.150625	0.13538	0	0.0442858	0	0.0867329	0.0082122	0	0	0.169611	0.0109372	0.00898741	0.0203479	0.0940095	0	0.209599	0.00661512	0	0	0.0111827	0.014	0.24621	1.00178
TCGA.98.A53J.01	TCGA.98.A53J.01	LUSC	0.115974	0	0.0879403	0.0836505	0	0	0	0.145392	0.0181849	0	0.0350769	0	0.00871136	0.0966672	0.00104738	0.207813	0.0100543	0.00409474	0	0.180417	0	0.00497688	0.012	0.259499	0.982269
TCGA.NC.A5HT.01	TCGA.NC.A5HT.01	LUSC	0	0.156046	0.209288	0.0803808	0.0360223	0	0	0.0766312	0	0	0.00744836	0.0477136	0	0.127124	0.0714591	0.131842	0	0	0.0560447	0	0	0	0	0.423078	0.90842
TCGA.63.A5MS.01	TCGA.63.A5MS.01	LUSC	0.126435	0	0.199456	0.107494	0	0	0	0.0577417	0.0221979	0.00778357	0	0	0	0.0867631	0.0523636	0.327727	0.00325785	0	0.00878025	0	0	0	0	0.39323	0.924911
TCGA.77.A5G3.01	TCGA.77.A5G3.01	LUSC	0.0865078	0	0.0665066	0.148988	0	0.146142	0.0160667	0.0811596	0	0	0.00542192	0.0160143	0.00703195	0.0392988	0.0554192	0.277822	0.0147604	0.0211543	0.0177063	0	0	0	0.016	0.227126	0.992047
TCGA.77.A5G6.01	TCGA.77.A5G6.01	LUSC	0.0915967	0	0.141847	0.0968102	0	0.0514018	0.00411189	0.0746198	0.00643014	0	0	0.000332462	0.0458567	0	0.0251655	0.281598	0.0183849	0.00778678	0.142451	0	0	0.0116072	0.002	0.334796	0.944998
TCGA.77.A5G7.01	TCGA.77.A5G7.01	LUSC	0.202992	0	0.155671	0.158281	0	0	0	0.085943	0.0331368	0	0.00402099	0	0	0.0435572	0.0880488	0.117531	0.0197213	0.0358248	0	0.0548099	0.000462197	0	0	0.408086	0.916529
TCGA.77.A5GA.01	TCGA.77.A5GA.01	LUSC	0.175403	0	0.204988	0.0810224	0	0.0852199	0	0.101379	0.00894056	0	0	0.0606825	0.0495704	0.0166148	0.0111475	0.16161	0	0.0215074	0.0131405	0	0	0.00877465	0	0.425714	0.908387
TCGA.94.A5I6.01	TCGA.94.A5I6.01	LUSC	0.0815938	0	0.0466394	0.0574827	0.0875167	0.0831788	0	0	0	0	0.0103269	0	0	0.301493	0	0.254277	0.0018294	0.00898995	0	0.0665999	0	7.28715e-05	0.026	0.17925	1.02846
TCGA.77.A5GH.01	TCGA.77.A5GH.01	LUSC	0.154117	0	0.176578	0.0795748	0	0.0650698	0	0.0429685	0.0595108	0	0	0.0350523	0.0256364	0.0493968	0.134602	0.101638	0.0469802	0	0.0255924	0	0	0.00328162	0	0.389479	0.925998
TCGA.63.A5MY.01	TCGA.63.A5MY.01	LUSC	0	0.0226842	0.262475	0.0785342	0.0945516	0	0	0.0538652	0	0	0.0797778	0	0.00177238	0	0.0212646	0.214891	0	0.0494857	0	0.0115975	0	0.109101	0	0.374713	0.934186
TCGA.63.A5MG.01	TCGA.63.A5MG.01	LUSC	0.155374	0	0.350573	0.0544507	0	0.0891726	0.0202199	0.0206902	0	0	0.0353069	0	0.0166907	0.0333761	0.0136471	0.114044	0.0235169	0.0279064	0	0.0286118	0	0.0164188	0	0.477308	0.892538
TCGA.77.A5GF.01	TCGA.77.A5GF.01	LUSC	0.139686	0	0.166161	0.149766	0	0.0484058	0.00362043	0.0690394	0.00404324	0	0.0032489	0.0214666	0.0189534	0.0326416	0.0828318	0.2282	0	0.00600146	0.0259348	0	0	0	0	0.384047	0.926514
TCGA.77.A5GB.01	TCGA.77.A5GB.01	LUSC	0.0850888	0	0.139162	0.0855318	0	0.0253285	0.0101177	0.000879668	0.0407954	0	0.0565113	0	0	0.147996	0.0757178	0.203301	0.0148105	0	0	0.106829	0	0.00792996	0.006	0.296454	0.966139
TCGA.33.A5GW.01	TCGA.33.A5GW.01	LUSC	0	0.0558083	0.0173012	0.0340227	0.00286226	0	0	0.0769016	0	0	0.0284159	0	0.0748648	0	0	0.336866	0.0454747	0.247544	0.076505	0	0	0.00343348	0.04	0.146826	1.02775
TCGA.56.A5DS.01	TCGA.56.A5DS.01	LUSC	0.21135	0	0.140512	0.0761584	0	0.078661	0	0.0388348	0.0774133	0	0.0745249	0	0.0377162	0	0.0155592	0.11465	0.0517111	0.0112809	0	0.0427517	0	0.0288762	0	0.415455	0.910721
TCGA.O2.A52N.01	TCGA.O2.A52N.01	LUSC	0.105129	0	0.0547427	0.138027	0	0.0182257	0	0.139355	0	0	0.0218237	0.0383428	0.0216888	0.0273478	0.13684	0.261579	0.00773845	0	0.0291606	0	0	0	0.012	0.262916	0.979677
TCGA.63.A5MI.01	TCGA.63.A5MI.01	LUSC	0.276383	0	0.262123	0.0733044	0	0	0	0.0432281	0.00122768	0	0.00984761	0	0	0.0465682	0.000306429	0.149627	0	0.0827006	0.0346432	0	0	0.0200404	0	0.495312	0.876637
TCGA.63.A5MN.01	TCGA.63.A5MN.01	LUSC	0.0154728	0	0.129633	0.151588	0	0.171095	0.0142153	0.0323297	0.0106433	0	0	0.0308927	0.025065	0	0.0954106	0.243877	0.00675094	0.0136649	0.0511813	0	0	0.0081805	0.016	0.221302	0.995704
TCGA.63.A5ML.01	TCGA.63.A5ML.01	LUSC	0.042014	0	0.0152089	0.218494	0	0	0	0.0499346	0.0259171	0	0	0.0400609	0.0122363	0	0.084523	0.450204	0.00545897	0	0.0559491	0	0	0	0.042	0.142469	1.03318
TCGA.63.A5MR.01	TCGA.63.A5MR.01	LUSC	0.0200968	0.0013167	0.131089	0.0331847	0	0.0104977	0	0.0875454	0	0	0.00743699	0.0179481	0	0.326448	0.0557867	0.111203	0	0.155156	0	0.0422908	0	0	0.024	0.191124	1.02792
TCGA.77.A5FZ.01	TCGA.77.A5FZ.01	LUSC	0.0870975	0.113431	0.0550281	0.0907566	0	0.217204	0	0.0611943	0.0341931	0	0	0.026658	0.0412816	0.0139129	0.011992	0.203412	0	0.00893493	0.0159489	0.000952532	0	0.0180025	0.004	0.329714	0.950293
TCGA.L3.A524.01	TCGA.L3.A524.01	LUSC	0.011617	0.0169784	0.0791734	0.127635	0	0	0.00350693	0.059294	0	0	0	0	0	0.256351	0.0811417	0.358811	0	0	0	0	0.00549098	0	0.03	0.169002	1.03727
TCGA.98.A53I.01	TCGA.98.A53I.01	LUSC	0.196751	0.0507514	0	0.150291	0	0.0197942	0	0.11369	0.0518117	0	0.0441735	0.0242827	0.0424475	0.0752607	0.0931485	0.113551	0.00530237	0	0.0187436	0	0	0	0.008	0.281404	0.974037
TCGA.O2.A52S.01	TCGA.O2.A52S.01	LUSC	0.0817798	0	0.120216	0.091538	0	0.0658801	0.00108802	0.0810197	0.00302795	0	0	0.0329733	0.0200938	0.119829	0.121457	0.219307	0.0348129	0	0.00697724	0	0	0	0.01	0.268087	0.978226
TCGA.O2.A52W.01	TCGA.O2.A52W.01	LUSC	0.0331553	0.00652081	0.083118	0.115229	0	0.0218698	0	0.116616	0	0	0.0220143	0.00637001	0.0403579	0.0886282	0.0401527	0.318515	0.04331	0.0427797	0.021363	0	0	0	0.04	0.149059	1.02208
TCGA.90.A59Q.01	TCGA.90.A59Q.01	LUSC	0.0803268	0	0.153413	0.184292	0	0	0.0659518	0.0888002	0.0307603	0	0	0.0609348	0.00841994	0	0.0608855	0.111404	0.00385929	0.00726614	0.0807752	0	0	0.062912	0.004	0.327064	0.951378
TCGA.NC.A5HI.01	TCGA.NC.A5HI.01	LUSC	0.0652638	0	0.0741917	0.174195	0	0	0	0.143455	0.0191773	0	0.0575932	0	0.024454	0.105686	0.0207862	0.213158	0.0516473	0	0	0.0296033	0	0.0207895	0.022	0.204037	1.00066
TCGA.NC.A5HQ.01	TCGA.NC.A5HQ.01	LUSC	0.213418	0	0.144442	0.0962007	0	0.147236	0	0.136333	0	0	0	0.0275853	0.00722076	0.00342664	0.0139894	0.133	0	0.0700628	0.00708561	0	0	0	0	0.402039	0.920833
TCGA.O2.A52Q.01	TCGA.O2.A52Q.01	LUSC	0.0176654	0.0216977	0	0.0827612	0	0.0527528	0.00597388	0.0581034	0.0371859	0	0.00165128	0.0218262	0	0.287054	0.125603	0.266313	0.00946699	0	0.000328826	0.0116162	0	0	0	0.424999	0.90742
TCGA.NC.A5HJ.01	TCGA.NC.A5HJ.01	LUSC	0.0950747	0	0.0315009	0.241855	0	0.0284132	0	0.067361	0.00221739	0	0.0116147	0.0221087	0.0286645	0.0329311	0.0983057	0.293051	0.0206372	0.0176986	0.00534755	0.00321891	0	0	0.016	0.21961	0.997998
TCGA.NC.A5HR.01	TCGA.NC.A5HR.01	LUSC	0	0.056686	0.0540865	0.205014	0	0	0	0.154117	0	0	0.0458678	0.0336941	0.00946127	0.0492573	0.139731	0.185173	0.000637442	0.0662743	0	0	0	0	0.016	0.2183	1.00648
TCGA.O2.A5IB.01	TCGA.O2.A5IB.01	LUSC	0.213851	0	0.213029	0.112419	0	0	0	0.105653	0	0	0	0.0221119	0.0235641	0.0263711	0.0480217	0.167065	0	0.0537867	0.0141279	0	0	0	0	0.454461	0.89393
TCGA.63.A5MJ.01	TCGA.63.A5MJ.01	LUSC	0.0289496	0	0.0756101	0.103489	0	0.0756764	0.0128895	0.0416327	0	0	0.0161237	0	0	0.186393	0.0970608	0.308938	0	0.0281791	0	0.0250583	0	0	0.024	0.194838	1.01363
TCGA.85.A511.01	TCGA.85.A511.01	LUSC	0.148075	0	0.122469	0.0875929	0	0.0665126	0.0513122	0.0760722	0.0215136	0	0.0213826	0	0.036205	0.100956	0.0579585	0.135302	0	0.0466261	0	0.0280228	0	0	0.002	0.351257	0.938945
TCGA.98.A539.01	TCGA.98.A539.01	LUSC	0	0.114587	0.0367037	0.0567696	0.0343897	0.0461898	0	0.00701063	0.00054034	0	0.0753525	0	0.0550647	0.107623	0.00577622	0.357396	0.0178868	0.0494613	0	0.0272836	0	0.00796495	0.016	0.218341	0.996627
TCGA.98.A53A.01	TCGA.98.A53A.01	LUSC	0.16087	0	0.178987	0.146079	0	0.144406	0.00542764	0.143474	0	0	0.016598	0.0153813	0.0112548	0	0.0553019	0.113436	0	0	0.00878433	0	0	0	0	0.375513	0.938291
TCGA.98.A53B.01	TCGA.98.A53B.01	LUSC	0.100189	0	0.0385448	0.115464	0	0.0622334	0	0.0804415	0.000405734	0	0.0322502	0.0148747	0.0150708	0.196896	0.0600311	0.265221	0	0	0.0183782	0	0	0	0.008	0.280022	0.971527
TCGA.98.A53C.01	TCGA.98.A53C.01	LUSC	0.0700659	0.0766865	0.0825499	0.11863	0	0.233931	0.0030559	0.0119698	0	0	0.0217088	0	0.0281717	0.0274128	0.025912	0.216724	0	0.00707634	0.0761049	0	0	0	0.004	0.311528	0.955683
TCGA.98.A53D.01	TCGA.98.A53D.01	LUSC	0.0602032	0.126434	0.0171062	0.0973055	0	0.106491	0	0.058942	0.0154163	0	0.0323714	0.0102314	0.046385	0.0206318	0.000226751	0.341598	0	0.0325506	0.0151585	0	0	0.0189491	0.008	0.281482	0.96843
TCGA.98.A53H.01	TCGA.98.A53H.01	LUSC	0.207296	0	0.0713364	0.108905	0	0.0489529	0.0313408	0.07721	0.0561559	0	0.0190385	0	0.0412464	0.0435954	0.0344274	0.208319	0	0.0230737	0.0245259	0	0	0.00457671	0	0.355355	0.937021
TCGA.63.A5MV.01	TCGA.63.A5MV.01	LUSC	0.130072	0	0.140183	0.0905801	0	0.0552571	0.000554919	0.0227684	0.00970113	0	0	0.00458616	0.0271492	0.101894	0.00630433	0.33651	0.0266872	0.0203257	0.0274265	0	0	0	0.002	0.352218	0.941281
TCGA.43.A56V.01	TCGA.43.A56V.01	LUSC	7.75421e-05	0.105048	0.0531001	0.0954259	0	0.0577556	0	0.12568	0	0	0	0.0613111	0.0165242	0.019624	0.0322837	0.251024	0	0.0786507	0.0751604	0	0	0.0283348	0.016	0.230252	0.98548
TCGA.NK.A5CX.01	TCGA.NK.A5CX.01	LUSC	0.13369	0	0.141498	0.111204	0	0.0250237	0	0.0797367	0.0106569	0	0	0.0754219	0.0244887	0.0414006	0.0942126	0.221115	0.00460334	0.00164816	0.0186649	0	0	0.0166351	0.002	0.345097	0.944487
TCGA.NC.A5HG.01	TCGA.NC.A5HG.01	LUSC	0	0.0712381	0.0350576	0.138017	0	0	0	0.118659	0	0	0	0.0690289	0.0134313	0	0.0622482	0.269564	0	0.122865	0.0626422	0	0	0.0372493	0.04	0.149738	1.02093
TCGA.NK.A5D1.01	TCGA.NK.A5D1.01	LUSC	0.231547	0	0.11039	0.133313	0	0	0	0.0724221	0.01114	0	0	0.0550829	0.0156291	0.177531	0.0462415	0.129647	0	0	0.0170556	0	0	0	0	0.424123	0.906611
TCGA.85.A513.01	TCGA.85.A513.01	LUSC	0	0.0811792	0.103203	0.0866815	0	0.232068	0	0.0905477	0.0302004	0	0.0138348	0.0297032	0.0162599	0.0521309	0.049841	0.15374	0	0.000505015	0.0273058	0.0280174	0	0.00478296	0.014	0.25234	0.984398
TCGA.NC.A5HF.01	TCGA.NC.A5HF.01	LUSC	0	0.062306	0.113311	0.0174553	0.00984676	0	0	0.278521	0	0	0.110604	0	0.0238666	0.121943	0	0.141	0.0258206	0.0419707	0.0155849	0.0377705	0	0	0.014	0.238582	0.988181
TCGA.NC.A5HL.01	TCGA.NC.A5HL.01	LUSC	0	0.0738607	0.0321433	0.17993	0	0.0150279	0.0297212	0.0675427	0	0	0.0131701	0.0413265	0.0322019	0.106495	0.156649	0.21129	0.0137727	0	0.0268684	0	0	0	0.026	0.178919	1.01777
TCGA.NC.A5HD.01	TCGA.NC.A5HD.01	LUSC	0.00693825	0	0.543292	0.0246549	0	0	0	0.0935033	0	0	0	0.0300668	0.00898858	0.0307309	0	0.0549992	0	0.170923	0.0329336	0	0	0.00296935	0	0.451862	0.960082
TCGA.85.A510.01	TCGA.85.A510.01	LUSC	0.143746	0	0.102368	0.139328	0	0.0733239	0.00257853	0.112833	0	0	0	0.0893909	0.0215559	0	0.0718285	0.184258	0.00910813	0	0	0.0496816	0	0	0.004	0.318055	0.957795
TCGA.NK.A5CR.01	TCGA.NK.A5CR.01	LUSC	0.156164	0	0.265615	0.0403841	0	0.0240771	0.0304608	0.0175556	0.0126527	0	0.0723035	0	0.0264275	0.0945899	0	0.185602	0	0	0	0.0732098	0	0.000958007	0	0.455496	0.894934
TCGA.37.A5EN.01	TCGA.37.A5EN.01	LUSC	0.15323	0	0.0890438	0.129675	0	0.0160333	0.000131572	0.126849	0.00893832	0	0	0.0180309	0.00149614	0.140317	0.112091	0.167873	0.00570994	0	0.0305803	0	0	0	0.004	0.306898	0.961161
TCGA.NC.A5HE.01	TCGA.NC.A5HE.01	LUSC	0.0652657	0	0.0605676	0.270169	0	0	0.0754132	0.0570447	0.0130495	0	0	0.0430975	0.021413	0.060848	0.137682	0.132128	0.0264277	0	0.0262586	0	0	0.0106353	0.02	0.208014	1.0054
TCGA.NC.A5HM.01	TCGA.NC.A5HM.01	LUSC	0.24857	0	0.121082	0.0502824	0	0.137494	0.0119672	0.0389332	0.00108277	0	0	0.0607538	0	0.167257	0.0462585	0.103889	0	0	0.0124299	0	0	0	0	0.410814	0.914733
TCGA.NK.A5CT.01	TCGA.NK.A5CT.01	LUSC	0.0619581	0	0.11022	0.138199	0	0	0	0.204771	0.00478383	0	0.0140273	0.0682882	0.0196639	0.0409867	0.0253482	0.107574	0	0.085225	0	0.0536204	0	0.0653343	0.01	0.268009	0.977021
TCGA.NC.A5HN.01	TCGA.NC.A5HN.01	LUSC	0.0206934	0	0.204195	0.181159	0.00315699	0	0.0147351	0.0470351	0	0	0.0664473	0.00234987	0	0.0628007	0.142324	0.183597	0	0.0405199	0	0.0309863	0	0	0.006	0.304938	0.969909
TCGA.43.A56U.01	TCGA.43.A56U.01	LUSC	0.134314	0.0358048	0.271789	0.0947774	0	0.0194764	0.0276914	0.132394	0.0167087	0	0.0542968	0	0.0380017	0.0299298	0.0237267	0.0679301	0.0088471	0.0163562	0	0.0279565	0	0	0	0.460149	0.894295
TCGA.63.A5MT.01	TCGA.63.A5MT.01	LUSC	0.0948614	0	0.124613	0.0111601	0	0.0300685	0	0.030756	0.00117568	0	0.0171137	0.0107719	0.0121007	0.173918	0.136471	0.268794	0	0.045234	0.0218178	0	0	0.0211448	0.004	0.310402	0.96611
TCGA.77.8009.01	TCGA.77.8009.01	LUSC	0	0.0533324	0	0.0876493	0.0496864	0	0.00245008	0	0.00209604	0	0.0273012	0.00673885	0.00377994	0.244696	0.150184	0.323138	0.0125494	0	0	0.0350753	0.00132278	0	0.006	0.292652	0.98029
TCGA.94.7943.01	TCGA.94.7943.01	LUSC	0.00344528	0.0288968	0.0619265	0.124853	0	0.116879	0	0.109378	0.0198735	0	0	0.0309838	0.0399321	0.0926865	0.0165615	0.20883	0	0.0310404	0.0715661	0	0.0265269	0.0166213	0.036	0.156678	1.01553
TCGA.77.8008.01	TCGA.77.8008.01	LUSC	0.116275	0	0.0814955	0.0553291	0	0.234678	0	0	0	0	0.0644	0	0.0183069	0.0436848	0.0165432	0.213624	0.00746948	0.00453945	0	0.127999	0	0.0156555	0.012	0.261082	0.977495
TCGA.21.5783.01	TCGA.21.5783.01	LUSC	0.198947	0	0.138459	0.0530343	0	0.0703947	0	0.0333192	0.00038127	0	0	0	0	0.274599	0.0370452	0.178635	0	0	0	0.0143585	0	0.000827874	0	0.371867	0.938114
TCGA.92.7341.01	TCGA.92.7341.01	LUSC	0.147873	0	0.0876861	0.0334306	0	0.170879	0	0	0.00255006	0	0.025626	0.0138897	0.0066872	0.171566	0.021382	0.274432	0	0.0197673	0.0185382	0.00104163	0	0.00465128	0.006	0.287252	0.969659
TCGA.60.2704.01	TCGA.60.2704.01	LUSC	0.106684	0	0.0893338	0.044515	0	0.187404	0.0511532	0	0	0	0.0366431	0	0.0114957	0.0816843	0.0482584	0.300522	0	0	0.0106049	0.013724	0.00203468	0.0159429	0.012	0.260228	0.976827
TCGA.56.7580.01	TCGA.56.7580.01	LUSC	0	0.0129983	0.220367	0.0929037	0	0.135666	0	0.0545848	0.00170276	0	0.0283008	0	0.00939772	0.118864	0.0255804	0.188646	0.00154826	0.00833163	0	0.0800344	0	0.0210746	0.004	0.325525	0.954956
TCGA.98.7454.01	TCGA.98.7454.01	LUSC	0.104629	0	0.0470118	0.066986	0	0.25706	0.0178875	0.0449534	0	0	0.0339141	0.0278819	0.0444343	0.00271109	0.0786984	0.165048	0.00742143	0.00938585	0.0796919	0	0.0122852	0	0.024	0.194652	1.00302
TCGA.96.7544.01	TCGA.96.7544.01	LUSC	0.0379658	0	0.108224	0.103211	0	0.156773	0.0171686	0.0521748	0.00164835	0	0	0	0.043147	0.0357462	0.097337	0.269395	0.0415196	0.000110824	0.0355784	0	0	0	0.018	0.215464	0.995108
TCGA.77.7142.01	TCGA.77.7142.01	LUSC	0.0258028	0	0.00741334	0.077995	0	0.115934	0	0.0332462	0	0	0	0.020313	0.00992083	0.0976034	0.0311387	0.410402	0.0384522	0.00901384	0.119984	0	0	0.0027808	0.042	0.14509	1.02928
TCGA.60.2703.01	TCGA.60.2703.01	LUSC	0	0.0570528	0.139038	0.0481364	0	0.213094	0	0	0	0	0.0739227	0	0.0022647	0.229566	0.00948929	0.0900292	0	0.0653425	0	0.0679615	0	0.00410299	0.01	0.265144	0.979856
TCGA.77.7335.01	TCGA.77.7335.01	LUSC	0.039049	0	0.053509	0.22615	0	0	0.0356723	0.0624755	0.0647117	0	0	0.0477821	0.01621	0.0406941	0.14432	0.260434	0.00226197	0	0.00673044	0	0	0	0.04	0.152636	1.03291
TCGA.77.7337.01	TCGA.77.7337.01	LUSC	0.0490602	0	0.0955551	0.0870348	0	0.107035	0.0143487	0.0160793	0.00118448	0	0.0590393	0	0.0116733	0.128922	0.111607	0.218733	0.00263839	0.0442748	0	0.0376574	0	0.015157	0.022	0.204224	1.00402
TCGA.56.7223.01	TCGA.56.7223.01	LUSC	0.0327419	0	0.0283443	0.123102	0	0.0640014	0	0.0380906	0	0	0.0482443	0	0.0701032	0.384039	0	0.201265	0	0	0	0	0.0100676	0	0.014	0.237594	1.0075
TCGA.56.7579.01	TCGA.56.7579.01	LUSC	0.0702788	0	0.0121746	0.0245167	0	0.0905415	0	0.0258757	0.0183425	0	0.033703	0	0	0.236056	0.0122619	0.350082	0.00366853	0	0	0.117124	0	0.00537503	0.03	0.164504	1.03685
TCGA.77.7465.01	TCGA.77.7465.01	LUSC	0.0807045	0	0.0349332	0.176428	0	0.00969917	0.0635932	0.0743179	0.0530433	0	0	0.0389538	0	0.131124	0.174821	0.155726	0.00071998	0	0.00346396	0	0	0.002472	0.04	0.150136	1.0376
TCGA.92.7340.01	TCGA.92.7340.01	LUSC	0.104874	0	0.10067	0.113599	0	0.116827	0.0314579	0.0471452	0.0199242	0	0.0183558	0	0.0250161	0.00833469	0.13143	0.179117	0.00853745	0.0421217	0.0414659	0	0	0.0111234	0.01	0.275942	0.973294
TCGA.77.7141.01	TCGA.77.7141.01	LUSC	0.114365	0	0.0344179	0.0785581	0	0.000485186	0	0.11788	0	0	0.0376528	0	0.0304835	0	0.154016	0.369115	0.0130662	0.000808491	0.0491519	0	0	0	0.026	0.181612	1.01659
TCGA.77.6844.01	TCGA.77.6844.01	LUSC	0.13281	0	0.145844	0.0869291	0	0.0906062	0	0.0978017	0.00628731	0	0.00816968	0.00553117	0.031808	0	0.099316	0.193478	0.029965	0.0248023	0.0366177	0	0	0.0100331	0	0.374576	0.929315
TCGA.77.6845.01	TCGA.77.6845.01	LUSC	0.0215661	0.0127683	0.178575	0.0756386	0.0102092	0	0	0.0730049	0	0	0.0571049	0	0.0279014	0.0125139	0.00228708	0.411173	0	0.073193	0.0267219	0.00130096	0	0.0160411	0.006	0.300038	0.9649
TCGA.94.7033.01	TCGA.94.7033.01	LUSC	0.191147	0	0.127306	0.113338	0	0	0	0.136384	0.00885316	0	0	0.0766842	0.0193562	0.0387194	0.0572067	0.0942923	0	0.0934559	0.0432574	0	0	0	0	0.383251	0.927173
TCGA.85.6798.01	TCGA.85.6798.01	LUSC	0.12497	0	0.130176	0.036102	0.0118069	0.0277368	0	0.0260801	0.00181695	0	0.0187589	0	0	0.186705	0	0.273256	0	0.0537381	0	0.108853	0	0	0.004	0.317261	0.960779
TCGA.90.6837.01	TCGA.90.6837.01	LUSC	0.0645728	0	0.206597	0.0561089	0	0.0685273	0	0.0521939	0.00630858	0	0	0.0266241	0.0212696	0.139939	0.03293	0.302527	0	0	0.0113232	0	0	0.0110778	0.002	0.345249	0.948073
TCGA.56.5898.01	TCGA.56.5898.01	LUSC	0.0542309	0	0.0379744	0.111121	0	0.136016	0.000926624	0.0471104	0.0108987	0	0	0.023057	0.0423824	0.0442281	0.0146866	0.350986	0.0406616	0.014439	0.0608202	0	0	0.0104608	0.038	0.154785	1.01801
TCGA.63.7021.01	TCGA.63.7021.01	LUSC	0.000317458	0.00458136	0.295596	0.0869063	0	0.175538	0.00287085	0.0117309	0.00654156	0	0.0314813	0	0.0108588	0.0977647	0.0484403	0.174728	0	0.0424803	0.00260105	0	0	0.00756352	0	0.377922	0.9366
TCGA.63.7023.01	TCGA.63.7023.01	LUSC	0	0.0932396	0.0759253	0.145448	0	0	0	0.124178	0.0459562	0	0.0148306	0.0417557	0	0	0.0894611	0.30989	0.0221799	0.00723551	0.0209741	0	0.00892602	0	0.014	0.245271	0.985455
TCGA.63.7020.01	TCGA.63.7020.01	LUSC	0.153958	0	0.140894	0.117264	0	0.0965374	0	0.0417127	0.00165641	0	0	0.0751407	0.0178911	0.0488313	0.0420665	0.177175	0.00348632	0.0230368	0.0452981	0	0	0.0150511	0	0.388147	0.922978
TCGA.63.7022.01	TCGA.63.7022.01	LUSC	0.0422462	0	0.259938	0.0800955	0	0.187458	0.0106402	0	0.0271436	0	0.00829553	0.00945006	0.0279001	0.0147547	0.0403223	0.228271	0	0	0.0590036	0	0	0.00448159	0	0.386723	0.927693
TCGA.77.6843.01	TCGA.77.6843.01	LUSC	0.0485796	0	0.011609	0.0775484	0	0.111668	0	0.0244477	0	0	0.0182972	0.0134076	0.00337373	0	0.00706557	0.493294	0.0220043	0.0588397	0.0951957	0.01467	0	0	0.03	0.168466	1.01932
TCGA.22.5489.01	TCGA.22.5489.01	LUSC	0.0515382	0	0.153598	0.097401	0	0.105638	0	0.0383212	0.0541793	0	0	0.0417718	0.0163553	0.0656383	0.0802849	0.268245	0	0	0.0222899	0	0	0.00473921	0.006	0.289912	0.967824
TCGA.34.7107.01	TCGA.34.7107.01	LUSC	0.138082	0	0.109627	0.0770646	0	0.112826	0	0.0332077	0.0209842	0	0	0.0178822	0	0.0424	0.0557891	0.336341	0.00526399	0	0.043011	0	0	0.00752123	0.004	0.317279	0.95476
TCGA.22.5481.01	TCGA.22.5481.01	LUSC	0.03551	0	0.238878	0.249377	0	0.0798511	0	0.0966554	0.0176708	0	0	0.0647346	0.00346588	0.0387765	0.0875946	0.0832755	0	0	0.00421114	0	0	0	0.002	0.35086	0.9556
TCGA.33.6738.01	TCGA.33.6738.01	LUSC	0.217625	0	0.201492	0.0515074	0	0.100952	0.000870458	0.0496966	0.0343769	0	0.000906374	0	0.0151923	0.159011	0.0157776	0.142802	0	0	0.00978966	0	0	0	0	0.448481	0.89751
TCGA.43.6773.01	TCGA.43.6773.01	LUSC	0.0342708	0.053632	0.246189	0.13379	0	0.0270603	0.00726311	0.0461829	0.0570769	0	0.0202315	0	0.0590252	0.0314646	0.0444422	0.168668	0.0290503	0.00510236	0.0246438	0.011907	0	0	0	0.42244	0.908565
TCGA.22.5472.01	TCGA.22.5472.01	LUSC	0.00444101	0	0.00967665	0.0625413	0	0.140807	0	0.032543	0	0	0.0254627	0.00981725	0.017061	0.0478134	0.00840733	0.497548	0.0207496	0.0318503	0.0466843	0	0	0.0445973	0.002	0.351262	0.941423
TCGA.22.5479.01	TCGA.22.5479.01	LUSC	0.115717	0	0.211291	0.0931525	0	0.0231186	0.0165555	0.0742008	0	0	0	0.0396388	0.00102794	0.066627	0.177629	0.157039	0.0125024	0	0.0106009	0	0	0.000899001	0	0.36561	0.94481
TCGA.34.5927.01	TCGA.34.5927.01	LUSC	0	0.0466538	0.0924258	0.0625362	0	0.098255	0.0148419	0.149808	0	0	0.0731166	0.00429244	0	0.0438972	0.0846875	0.298133	0	0	0	0.0287636	0	0.00258939	0.02	0.211541	0.999236
TCGA.60.2709.01	TCGA.60.2709.01	LUSC	0.0582856	0	0.106282	0.0831834	0	0.0661581	0.00467035	0.0296478	0.0230117	0	0	0.00971079	0	0.248316	0.0286872	0.326123	0	0	0.0138828	0	0	0.00204115	0.016	0.22032	1.00763
TCGA.63.6202.01	TCGA.63.6202.01	LUSC	0.0348556	0	0.0169146	0.162325	0	0.150082	0.0176875	0.0463371	0.038973	0	0	0.0459965	0.0215262	0.0212416	0.0685594	0.314011	0.0310521	0	0.0229045	0	0	0.0075337	0.026	0.179522	1.01408
TCGA.22.4604.01	TCGA.22.4604.01	LUSC	0.0679312	0	0.0623032	0.0596322	0	0.0890315	0.00587409	0.0591017	0.0262725	0	0.023714	0	0	0.141506	0.0952252	0.29245	0.0148788	0	0	0.0620803	0	0	0.028	0.170081	1.01874
TCGA.46.6025.01	TCGA.46.6025.01	LUSC	0.0901226	0	0.186677	0.131058	0	0.0293308	0.00284872	0.0487521	0.00946917	0	0.0161498	0.012105	0.00586714	0.0822556	0.0822857	0.219879	0	0.0438612	0	0.0393384	0	0	0	0.366086	0.935416
TCGA.21.1081.01	TCGA.21.1081.01	LUSC	0	0.00741077	0.127814	0.0675909	0	0.0980444	0	0.0504448	0	0	0.0557954	0	0.0343988	0.109144	0	0.306163	0	0.0408428	0	0.0830537	0	0.0192964	0.022	0.201963	1.00363
TCGA.43.6771.01	TCGA.43.6771.01	LUSC	0	0	0.00509117	0.129704	0	0.228045	0.00673703	0.0174285	0.00238355	0	0.0423183	0	0.00989893	0.0701896	0.0372906	0.37245	0.0234509	0.0444217	0	0.00627228	0	0.00431841	0.016	0.226426	0.998352
TCGA.43.6143.01	TCGA.43.6143.01	LUSC	0.188259	0	0.127959	0.0693992	0	0.0725613	0	0.0482022	0.00838626	0	0.0462848	0.022532	0.0297584	0.122779	0.0387096	0.19031	0	0.0135935	0.021266	0	0	0	0	0.381688	0.926455
TCGA.46.6026.01	TCGA.46.6026.01	LUSC	0.00781475	0.0319687	0.0572444	0.0715977	0.0445614	0	0	0.0533141	0	0	0.0561376	0	0	0.416554	0.032241	0.205963	0	0	0.0156678	0	0	0.00693532	0.028	0.173666	1.04316
TCGA.34.5232.01	TCGA.34.5232.01	LUSC	0.100677	0.0529431	0.038257	0.0697	0	0.177817	0.00298932	0.0990336	0.0864106	0	0	0	0	0.0756786	0.0576555	0.155008	0.0292264	0.0330621	0.0215416	0	0	0	0.016	0.236006	0.990791
TCGA.85.6560.01	TCGA.85.6560.01	LUSC	0.05315	0	0.0714173	0.129209	0	0.0776097	0.00278831	0.037265	0.00207403	0	0.00858726	0.0219683	0.0159126	0.160548	0.0742026	0.326141	0.00723541	0	0.00541559	0	0	0.00647535	0.028	0.171398	1.02093
TCGA.22.5473.01	TCGA.22.5473.01	LUSC	0.137417	0	0.11034	0.0925338	0	0.0857408	0	0.0121816	0.00741527	0	0	0.0242175	0.0033503	0.0808973	0.0785034	0.322594	0.0123218	0.0102099	0.00296829	0.01743	0	0.00187961	0.004	0.317214	0.956643
TCGA.22.5482.01	TCGA.22.5482.01	LUSC	0.100887	0	0.194039	0.029159	0	0.0655893	0	0.00294492	0	0	0	0.0324899	0	0.181841	0.0268343	0.286641	0.0471939	0.00265265	0.0297282	0	0	0	0.002	0.351753	0.94681
TCGA.70.6722.01	TCGA.70.6722.01	LUSC	0.096653	0	0.100512	0.0619306	0	0.140742	0	0	0.0130564	0	0.00854874	0.0131645	0	0.0692196	0.0722695	0.347092	0	0.0571979	0	0.0125067	0	0.00710627	0.012	0.254221	0.983739
TCGA.34.5231.01	TCGA.34.5231.01	LUSC	0.167189	0	0.10714	0.152812	0	0.0753149	0	0.0962393	0.0054709	0	0.0347164	0.0378087	0.0277975	0.0133168	0.0891858	0.144057	0.0254804	0	0.023471	0	0	0	0.002	0.334782	0.949769
TCGA.34.5928.01	TCGA.34.5928.01	LUSC	0.0495066	0	0.00565489	0.130308	0	0.214464	0.0078612	0.0109405	0	0	0.000131588	0	0.0165494	0.12589	0.157273	0.230521	0	0	0	0.0386277	0	0.0122724	0.044	0.141314	1.04
TCGA.39.5022.01	TCGA.39.5022.01	LUSC	0.00305373	0.0271742	0.150503	0.158536	0	0.0987286	0.0075094	0.0979806	0.0251472	0	0	0.0248916	0.00582202	0.0314358	0.140915	0.182406	0.0196663	0	0.0219017	0	0	0.00432824	0.014	0.251662	0.989627
TCGA.22.5483.01	TCGA.22.5483.01	LUSC	0.0645854	0	0.137726	0.081763	0	0.0160705	0	0.0343916	0.0190246	0	0.0217978	0	0	0.185372	0.103826	0.326632	0	0	0	0	0	0.00881216	0.006	0.287414	0.97642
TCGA.22.4593.01	TCGA.22.4593.01	LUSC	0.0194811	0	0.113105	0.122296	0	0.309202	0	0.00610175	0	0	0.0178559	0.00226449	0.00402338	0.0951216	0.036162	0.19425	0	0	0	0.0583521	0	0.021785	0.024	0.1947	1.0098
TCGA.56.5897.01	TCGA.56.5897.01	LUSC	0.0311205	0	0.20478	0.079802	0	0.17942	0.00963226	0	0	0	0.0155471	0.000406862	0.0130857	0.110787	0.0808283	0.221449	0.0106451	0	0.036207	0	0	0.00628965	0.002	0.34235	0.945865
TCGA.22.5485.01	TCGA.22.5485.01	LUSC	0	0.0441267	0	0.0819486	0	0.00651536	0	0.0329231	0	0	0	0.0207545	0.0635188	0.0237906	0.0108152	0.490922	0.079995	0.0112393	0.133451	0	0	0	0	0.383688	0.925751
TCGA.22.5474.01	TCGA.22.5474.01	LUSC	0.06404	0	0.180473	0.158515	0	0.0366201	0.022217	0.0529077	0.030193	0	0.0468331	0	0.0195889	0	0.134604	0.212789	0.0308964	0.000278251	0.00740232	4.05214e-05	0	0.00260139	0.004	0.326689	0.95538
TCGA.22.5478.01	TCGA.22.5478.01	LUSC	0.0241118	0.0948294	0.0364969	0.0669068	0	0.0780641	0	0.0403087	0.010197	0	0.00479636	0.00773758	0.0248649	0.231699	0.0503961	0.301963	0.00493603	0	0.0226925	0	0	0	0.022	0.200627	1.01095
TCGA.22.5492.01	TCGA.22.5492.01	LUSC	0.0735718	0	0.0484194	0.107531	0	0.197544	0.000973897	0.0713136	0	0	0	0.0675764	0	0	0.0526701	0.266911	0.0444421	0.00588466	0.0420831	0	0	0.0210788	0.028	0.174429	1.01276
TCGA.21.5784.01	TCGA.21.5784.01	LUSC	0.00052437	0.0626418	0.136573	0.133885	0	0.107708	0	0.0656176	0.0192325	0.0028992	0	0.00822977	0.0324188	0	0.0352817	0.261594	0.0253997	0.0821937	0.0108205	0	0	0.0149796	0.006	0.30279	0.959737
TCGA.37.5819.01	TCGA.37.5819.01	LUSC	0.0268234	0.0171546	0.170343	0.161959	0	0.108314	0.0222509	0.138682	0.037654	0.00630956	0	0.018542	0.00148709	0.0378102	0.0817269	0.156759	0	0	0.00776245	0.00642185	0	0	0.008	0.285131	0.976843
TCGA.21.5787.01	TCGA.21.5787.01	LUSC	0.0669296	0	0.103702	0.309535	0	0	0.0543258	0.0821205	0.0398119	0	0	0.10406	0.0273943	0.00376828	0.0308009	0.0956917	0.00469712	0.00866091	0.0577142	0	0	0.0107878	0.016	0.233315	1.00401
TCGA.21.5782.01	TCGA.21.5782.01	LUSC	0.00231937	0.057725	0.171649	0.13672	0	0	0.103388	0.0903508	0.00130196	0	0.0437173	0	0	0.152569	0.0151415	0.160224	0.00278139	0.0253292	0	0.026701	0	0.0100823	0.002	0.338772	0.945597
TCGA.21.5786.01	TCGA.21.5786.01	LUSC	0.0743436	0	0.225981	0.0991115	0	0.046339	0	0.0577701	0.0467334	0	0	0.038099	0	0.106019	0.0579958	0.190085	0.0102259	0	0.0281264	0	0	0.0191704	0	0.379624	0.930277
TCGA.22.5491.01	TCGA.22.5491.01	LUSC	0.122515	0	0.138625	0.149991	0	0	0.0135541	0.0924021	0.0196647	0	0	0	0.023924	0	0.0532467	0.243418	0.0249541	0.0193106	0	0.0783451	0.00174811	0.0183013	0	0.358662	0.935777
TCGA.18.5595.01	TCGA.18.5595.01	LUSC	0.170964	0	0.117584	0.0699766	0	0.0335769	0	0.044012	0.00148484	0	0.0289382	0.0152714	0.0072502	0.0519407	0.0713781	0.308601	0	0.0237225	0.051414	0	0	0.00388529	0	0.362459	0.934973
TCGA.22.5471.01	TCGA.22.5471.01	LUSC	0.0820778	0	0.0402862	0.302212	0	0	0.05083	0.0673417	0.0411478	0	0	0.0528637	0	0.0706525	0.110641	0.140812	0.00439904	0.00118565	0	0.0355509	0	0	0.026	0.175758	1.02545
TCGA.60.2713.01	TCGA.60.2713.01	LUSC	0.0697752	0	0.0680981	0.0903294	0	0.143496	0.0136181	0.00549907	0	0	0.0447169	0	0.0130958	0.164599	0.0356351	0.330616	0	0	0.00892988	0.00923496	0	0.0023566	0.024	0.190193	1.0113
TCGA.60.2721.01	TCGA.60.2721.01	LUSC	0.0628308	0	0.138707	0.227414	0	0.116176	0	0.0333334	0.0332605	0	0.00455633	0.00340439	0.0392523	0	0.0730989	0.222911	0.00589403	0.0108021	0.0263574	0.00191894	0	8.29081e-05	0.006	0.287988	0.969918
TCGA.60.2726.01	TCGA.60.2726.01	LUSC	0.060197	0.0324971	0.0761219	0.213762	0	0.120074	0	0.130311	0	0	0	0.0317697	0.0293115	0.039743	0.130636	0.122155	0.00139021	0.00195822	0.0100725	0	0	0	0.016	0.22951	1.0027
TCGA.60.2724.01	TCGA.60.2724.01	LUSC	0	0	0.0043553	0.0104231	0	0.120943	0	0.013741	0	0	0.0254766	0	0.00672141	0.26546	0	0.374267	0	0.0683431	0	0.0431032	0	0.0671667	0.016	0.233433	1.01288
TCGA.34.2600.01	TCGA.34.2600.01	LUSC	0.0750637	0	0.0704422	0.055533	0	0.161684	0	0.173927	0	0	0.0202604	0.0345156	0.022127	0	0.047082	0.223587	0.0163407	0.0087993	0	0.080545	0	0.0100935	0.022	0.198112	1.00458
TCGA.60.2714.01	TCGA.60.2714.01	LUSC	0	0.0889469	0.049396	0.0984964	0	0	0.0307265	0.130903	0.02106	0	0.0289444	0.0181531	0.0450718	0.0014385	0.0847138	0.315382	0	0.0378999	0.0488673	0	0	0	0.022	0.199847	0.999372
TCGA.60.2719.01	TCGA.60.2719.01	LUSC	0.0637454	0	0.0566457	0.0896024	0	0.156484	0	0.0273361	0.00330924	0	0.0323152	0	0.0522524	0.0646073	0.065229	0.367412	0	0	0.0164931	0	0	0.00456824	0.028	0.171272	1.01562
TCGA.43.2581.01	TCGA.43.2581.01	LUSC	0.084475	0	0.0906601	0.0225842	0	0.180495	0.0031631	0	0.0182459	0	0.0549758	0	0.0184927	0.22354	0.0343963	0.199667	0.0216709	0	0.015619	0.0139899	0	0.0180258	0.016	0.235228	0.990656
TCGA.60.2716.01	TCGA.60.2716.01	LUSC	0.0533147	0	0.101417	0.130764	0	0.0587202	0	0.0549007	0.00844981	0	0	0.0450405	0.0276924	0.0289194	0.0212103	0.332461	0.0240488	0.0507723	0.0440169	0	0	0.0182721	0.016	0.22392	0.990597
TCGA.60.2722.01	TCGA.60.2722.01	LUSC	0.0381853	0	0.0914745	0.0917703	0	0.0645074	0	0.0729881	0	0	0.0159842	0	0.00155042	0.0711558	0.0748461	0.429543	0.00967694	0.0103691	0	0.0129167	0	0.0150321	0.026	0.180666	1.01796
TCGA.66.2757.01	TCGA.66.2757.01	LUSC	0.0229471	0	0.065269	0.265646	0	0.0191902	0.00114369	0.0940188	0.0173367	0	0.0206855	0.012771	0.0254497	0	0.092867	0.3238	0.0117385	0.0190533	0.00808337	0	0	0	0.042	0.143501	1.03298
TCGA.34.2608.01	TCGA.34.2608.01	LUSC	0	0.0251756	0.105023	0.0570591	0	0.154704	0	0.032822	0.0102542	0	0.016148	0	0.0174083	0.0993161	0.0409283	0.391007	0.0325063	0	0.016732	0	0	0.000915304	0.026	0.181612	1.01536
TCGA.60.2695.01	TCGA.60.2695.01	LUSC	0.0131545	0.0351361	0.0766327	0.267197	0	0.094046	0.00782628	0.0694974	0.0159833	0	0.0433411	0.0127626	0.0547443	0.0150235	0.0712902	0.179399	0.00433005	0.00501898	0.0318511	0	0.00276576	0	0.024	0.192591	1.01189
TCGA.34.2596.01	TCGA.34.2596.01	LUSC	0.14388	0.0344886	0.0605221	0.0625856	0	0.208953	0	0.0848323	0	0	0.00388204	0.0135249	0.0208233	0.0185973	0.0346856	0.289415	0	0.00889734	0.0022502	0	0	0.0126629	0.004	0.305855	0.9604
TCGA.43.2578.01	TCGA.43.2578.01	LUSC	0.0697908	0	0.0842712	0.168095	0	0.0264858	0	0.0878495	0	0	0.00266528	0.0265561	0.0155604	0	0.124643	0.325399	0	0.00503929	0.0636447	0	0	0	0.014	0.238093	0.989062
TCGA.60.2707.01	TCGA.60.2707.01	LUSC	0.11075	0	0.0812038	0.023161	0	0.129857	0	0.024212	0.0117119	0	0.0839863	0	0.0163995	0.0892338	0.00236537	0.236357	0	0.0346197	0	0.0813705	0	0.0747731	0.012	0.257406	0.977752
TCGA.60.2708.01	TCGA.60.2708.01	LUSC	0.00976951	0	0.00534504	0.0351216	0.041072	0.195884	0	0	0	0	0.00773496	0	0	0.207661	0	0.378601	0.00025842	0.0281645	0	0.0748649	0	0.015523	0.042	0.145088	1.04545
TCGA.60.2710.01	TCGA.60.2710.01	LUSC	0.115602	0	0.0723674	0.0796648	0	0.115537	0	0.0162572	0.0368696	0	0.0167427	0	0.0096266	0.137468	0.0624684	0.267453	0.0267228	0.00543369	0.0362764	0	0	0.00151124	0.012	0.258333	0.978606
TCGA.60.2711.01	TCGA.60.2711.01	LUSC	0.0669038	0	0.191757	0.212065	0	0.0229269	0.0172813	0.0878433	0.0221348	0	0	0.047955	0.0121049	0.00631597	0.0668547	0.146872	0.00236006	0.0200635	0.0765612	0	0	0	0.002	0.349714	0.943837
TCGA.60.2712.01	TCGA.60.2712.01	LUSC	0.0370457	0.0302534	0.161079	0.128552	0	0.081624	0.00948108	0.0423224	0.021742	0	0.0660037	0	0.040935	0.0550603	0.124413	0.169889	0.0104144	0.0055964	0	0.0155895	0	0	0.004	0.312308	0.959791
TCGA.66.2763.01	TCGA.66.2763.01	LUSC	0.16489	0	0.152826	0.0841162	0	0.0516453	0	0.0190362	0.00260175	0	0	0.0785572	0.0223972	0.0364095	0.067159	0.185592	0	0.0419038	0.086752	0	0	0.0061135	0	0.396902	0.919099
TCGA.66.2768.01	TCGA.66.2768.01	LUSC	0	0.0797233	0	0.063536	0.0137491	0	0.030462	0.0768603	0	0	0.0444085	0	0	0.0588774	0.00155473	0.37434	0	0.16528	0	0.0630524	0	0.028156	0	0.357281	0.935843
TCGA.66.2766.01	TCGA.66.2766.01	LUSC	0.187412	0	0.130068	0.0897989	0	0.0739355	0.0133865	0.0132709	0.0104511	0	0.0466678	0	0.00637805	0	0.0591247	0.349476	0	0	0	0.0153525	0	0.00467888	0	0.380483	0.928129
TCGA.66.2765.01	TCGA.66.2765.01	LUSC	0.0574481	0	0.106594	0.089648	0	0.123675	0.0113818	0.032857	0.021102	0	0	0.0330478	0.0243172	0	0.0900854	0.213693	0.117152	0.00396788	0.0617472	0	0	0.0132837	0.014	0.248054	0.978858
TCGA.66.2786.01	TCGA.66.2786.01	LUSC	0.139334	0	0.132473	0.128446	0	0	0	0.0869681	0.0341146	0	0.0127424	0.0022754	0.0151513	0	0.0468252	0.282167	0.0345507	0.0220241	0.0418048	0	0	0.021123	0	0.37329	0.928876
TCGA.66.2780.01	TCGA.66.2780.01	LUSC	0.00403148	0.0226733	0.147233	0.0567203	0	0.0442211	0.00631354	0.035064	0.00335722	0	0.0240809	0	0	0.18016	0.0657607	0.302633	0	0.0327658	0	0.044297	0	0.0306888	0.016	0.233787	0.997979
TCGA.66.2769.01	TCGA.66.2769.01	LUSC	0.0448239	0	0.0986928	0.0615701	0	0.100914	0	0.033578	0.0238679	0	0.00228381	0	0	0.26818	0.0464684	0.218794	0.0325114	0	0	0.0522887	0	0.0160275	0.024	0.193132	1.01594
TCGA.66.2782.01	TCGA.66.2782.01	LUSC	0.105127	0	0.0873027	0.0592359	0	0.0833295	0	0.050913	0.0119408	0	0.0147111	0.0059336	0.0110849	0.0353051	0.0789031	0.347543	0.0246468	0	0.0188319	0	0	0.0651906	0.012	0.257555	0.979889
TCGA.66.2778.01	TCGA.66.2778.01	LUSC	0.116979	0	0.135538	0.0575651	0	0.0655724	0	0.0162437	0.0297739	0	0.0112521	0	0	0.0294239	0.0153519	0.210682	0.0567982	0.0182519	0	0.0636897	0	0.172878	0.004	0.327545	0.952153
TCGA.66.2781.01	TCGA.66.2781.01	LUSC	0.178	0	0.214358	0.0888023	0	0.0793957	0.00865656	0.0437477	0.0297673	0	0	0.0142766	0.0138503	0.0138991	0.00784117	0.0917045	0	0.0442689	0.048944	0	0	0.122488	0	0.433589	0.904413
TCGA.37.4133.01	TCGA.37.4133.01	LUSC	0.00727855	0.0118344	0.119868	0.169506	0	0.0814866	0.0183915	0.0674745	0	0	0.0171796	0.00377514	0.0129525	0	0.137462	0.243631	0.0823204	0.0136904	0	0.00511199	0.00418225	0.00385431	0.018	0.214973	1.00102
TCGA.37.3783.01	TCGA.37.3783.01	LUSC	0.0630429	0	0.0586591	0.240728	0	0.0609604	0.0249083	0.0898576	0.000958841	0.0249693	0	0	0	0	0.0944146	0.146781	0.0377709	0.0496095	0	0.0352561	0.00527726	0.066807	0.026	0.180651	1.01458
TCGA.39.5021.01	TCGA.39.5021.01	LUSC	0.0131523	0	0.106028	0.150935	0	0.171204	0	0.0497713	0	0	0	0.0256489	0.0172102	0.0835637	0.121124	0.214232	0.0230029	0	0.0241283	0	0	0	0.024	0.185363	1.01338
TCGA.39.5037.01	TCGA.39.5037.01	LUSC	0.10029	0	0.131175	0.216039	0	0.133999	0	0.047861	0	0	0	0.00913106	0.0379896	0.0643578	0.00443925	0.15241	0	0.0491857	0	0.0504169	0.00270656	0	0.008	0.282658	0.972351
TCGA.37.4141.01	TCGA.37.4141.01	LUSC	0.0746098	0	0.120954	0.15552	0	0.107317	0	0.0775244	0.00011828	0	0.000860096	0.00799467	0.00892626	0.0451438	0.0589558	0.318566	0	0	0	0.023511	0	0	0.01	0.272881	0.975374
TCGA.33.4538.01	TCGA.33.4538.01	LUSC	0.0952893	0	0.0743562	0.239981	0	0	0	0.126878	0.0110174	0	0	0	0.0432139	0	0.0695096	0.191692	0.05429	0.00432918	0.016628	0.0573443	0	0.0154706	0.014	0.246217	0.983005
TCGA.39.5031.01	TCGA.39.5031.01	LUSC	0.102022	0	0.208188	0.107865	0	0.0977263	0	0.0459007	0.00492152	0	0	0.0125736	0.00370237	0.0609709	0.0788379	0.235431	0	0	0.0321063	0	0	0.00975413	0	0.384778	0.927398
TCGA.33.4547.01	TCGA.33.4547.01	LUSC	0.212185	0	0.175292	0.0317468	0	0.0784688	5.60293e-05	0.0279203	0.0263258	0	0	0.0160766	0.0192164	0.0106048	0.0167749	0.202655	0.00850864	0.0166878	0.134701	0	0	0.0227802	0	0.438961	0.899046
TCGA.37.4132.01	TCGA.37.4132.01	LUSC	0.0253658	0.0110652	0.14913	0.190756	0	0.0940135	0	0.0922985	0.016751	0	0	0.0369934	0.0100302	0.0598352	0.0889705	0.195212	0	0	0	0.0239296	0.0036574	0.00199099	0.01	0.263973	0.982453
TCGA.33.4532.01	TCGA.33.4532.01	LUSC	0.00477902	0.021979	0.0691594	0.128502	0	0.115961	0.020564	0.0794289	0	0	0.0124131	0	0.0172185	0	0	0.345464	0.00527805	0.086749	0	0.0710701	0	0.0214342	0.026	0.175388	1.01044
TCGA.22.4596.01	TCGA.22.4596.01	LUSC	0.0537208	0	0.0770447	0.0666313	0	0.191408	0.0255091	0.0422293	0.00530879	0	0.0245801	0	0.0371299	0.0310379	0.0580102	0.257015	0.0670386	0.0173801	0.0452497	0	0	0.000706153	0.022	0.200367	0.996674
TCGA.51.4081.01	TCGA.51.4081.01	LUSC	0.142474	0	0.0310488	0.0370184	0.040465	0.152939	0	0	0	0	0.00825218	0	0	0.340121	0	0.15874	0	0	0	0.0825353	0	0.00640665	0.012	0.262863	0.989875
TCGA.66.2777.01	TCGA.66.2777.01	LUSC	0.0665627	0	0.0483082	0.0560499	0	0.0376285	0.0349378	0.0101133	0.0319666	0	0.0496118	0	0.0130996	0.230705	0.00666684	0.313896	0.0160879	0.00764123	0.0241885	0.0359984	0	0.0165382	0.028	0.174108	1.0223
TCGA.66.2783.01	TCGA.66.2783.01	LUSC	0	0.0655245	0.149658	0.0961481	0	0.143838	0.00690372	0.0230712	0.0216704	0	0.0665744	0	0.0741859	0	0.0580472	0.232854	0.0354561	0	0.0152903	0.0102709	0	0.000507076	0.004	0.31376	0.95476
TCGA.66.2800.01	TCGA.66.2800.01	LUSC	0.0734324	0	0.101458	0.0430642	0	0.165776	0	0.00100336	0	0	0.015889	0	0.0375871	0.0873026	0.0287993	0.343267	0.011499	0.0225435	0.0163564	0.0172033	0	0.0348197	0.012	0.255483	0.980666
TCGA.66.2737.01	TCGA.66.2737.01	LUSC	0.125153	0	0.132151	0.10662	0	0.192421	0	0.0373473	0	0	0	0	0.019938	0	0.0604534	0.189682	0.0881713	0	0.0426186	0.00544367	0	0	0.002	0.344611	0.941949
TCGA.60.2725.01	TCGA.60.2725.01	LUSC	0.0866861	0	0.0652112	0.142764	0	0.170943	0.0157119	0.0663831	0	0	0.0213055	0.00290939	0.050903	0.0325368	0.0644133	0.212369	0.0138054	0.0127788	0.00932011	0.00685119	0	0.0251088	0.016	0.217182	0.994852
TCGA.66.2793.01	TCGA.66.2793.01	LUSC	0.00982723	0.0034765	0.196353	0.181014	0.0277805	0	0	0.0721394	0	0	0	0.0237831	0	0.14496	0.0152094	0.256144	0	0.0234286	0.028364	0	0	0.0175209	0.006	0.30237	0.96563
TCGA.66.2788.01	TCGA.66.2788.01	LUSC	0.050974	0	0.147393	0.111543	0	0.146354	0	0.0204229	0.0280565	0	0.00445565	0	0.0186908	0.0254616	0.101471	0.207511	0.00420352	0.0306121	0	0.049898	0	0.0529524	0.008	0.276288	0.973339
TCGA.66.2790.01	TCGA.66.2790.01	LUSC	0.109165	0	0.0799215	0.161316	0	0.135982	0	0.0157371	0.0263579	0	0	0.0350204	0.0260543	0.0395881	0.20225	0.0975066	0.0125111	0	0.0585911	0	0	0	0.016	0.2278	1.00632
TCGA.66.2789.01	TCGA.66.2789.01	LUSC	0.00654403	0.0488135	0.0848181	0.0512907	0	0.0785132	0	0.024618	0	0	0.0257826	0.0328203	0.0292104	0.0968345	0.0332621	0.349341	0	0.0804725	0.057679	0	0	0	0.022	0.201879	1.00176
TCGA.66.2791.01	TCGA.66.2791.01	LUSC	0.0588098	0	0.0796597	0.191204	0	0.0618133	0.065494	0.029549	0.0244053	0	0.050192	0	0.00544702	0.0416726	0.115447	0.209598	0.0228527	0	0.0221754	0.0153913	0	0.00628853	0.022	0.202846	1.00229
TCGA.66.2753.01	TCGA.66.2753.01	LUSC	0.131259	0	0.154951	0.0470262	0	0.146783	0.00397472	0	0.00720271	0	0.0143378	0	0.0274958	0	0.04465	0.310774	0.00418818	0.0177527	0.0435358	0	0	0.0460693	0	0.367311	0.932551
TCGA.66.2734.01	TCGA.66.2734.01	LUSC	0.0499818	0	0.0186313	0.0149687	0	0.0892048	0	0.00989659	0	0	0.0441763	0	0	0.0838273	0.0307133	0.322848	0.031614	0.0506185	0.007057	0.0126305	0	0.233832	0.024	0.191486	1.02407
TCGA.33.4582.01	TCGA.33.4582.01	LUSC	0.0856365	0	0.107295	0.142307	0	0	0	0.134494	0.00828063	0	0	0.0348416	0.00297061	0.0765984	0.0830509	0.189971	0.0216272	0.0696243	0	0.043302	0	0	0.01	0.265167	0.97749
TCGA.33.4533.01	TCGA.33.4533.01	LUSC	0.1258	0	0.177848	0.0828137	0	0.0960729	0	0.0477277	0	0	0	0.0142443	0.0342784	0.0474174	0.0187639	0.143144	0.0758503	0.101948	0.0340921	0	0	0	0	0.398459	0.917811
TCGA.37.4135.01	TCGA.37.4135.01	LUSC	0.0248987	0	0.0815053	0.167947	0	0	0.0478607	0.0515562	0	0.0103087	0	0	0.026868	0	0.146466	0.340788	0.0427797	0	0	0.0450427	0	0.0139788	0.036	0.157857	1.02552
TCGA.22.4607.01	TCGA.22.4607.01	LUSC	0.203811	0	0.213965	0.0410056	0	0.0641634	0	0	0.0331181	0	0.0152067	0	0	0.0612759	0.0207278	0.245145	0.0272108	0	0.01356	0.00742288	0.0113659	0.042022	0	0.451389	0.895025
TCGA.22.0944.01	TCGA.22.0944.01	LUSC	0.18122	0	0.272247	0.0422781	0	0.0274655	0	0.0192773	0.0115424	0	0.0132246	0	0	0.205368	0.0255977	0.117256	0	0	0	0.0833205	0	0.00120298	0	0.451023	0.902913
TCGA.66.2795.01	TCGA.66.2795.01	LUSC	0.0584517	0	0.0713483	0.0758429	0	0.124203	0	0.041236	0.00641391	0	0.021355	0	0.0135463	0.0310157	0.0989198	0.39871	0.016796	0	0.00428406	0.0176669	0.00384183	0.016368	0.026	0.176394	1.01608
TCGA.66.2742.01	TCGA.66.2742.01	LUSC	0.0678157	0	0.197094	0.0904963	0	0.00547656	0	0.0684754	0.0266906	0	0.00203582	0	0.00952376	0.0702465	0.0447501	0.15666	0.0356559	0.0321104	0.0623114	0	0	0.130657	0	0.354982	0.939366
TCGA.22.4594.01	TCGA.22.4594.01	LUSC	0.0296574	0.0164487	0.387426	0.0762821	0	0.08916	0.0145864	0.0138542	0.0202874	0	0.0275784	0	0.0119077	0.0587029	0.0480737	0.149268	0.0435216	0	0	0.00793665	5.87973e-05	0.00524959	0	0.44327	0.914414
TCGA.46.3766.01	TCGA.46.3766.01	LUSC	0.0767397	0	0.160071	0.0979575	0	0.0914171	0.023887	0.0525402	0.00314372	0	0	0.0245649	0.01526	0.00837681	0.0637448	0.202912	0.0671402	0	0.112246	0	0	0	0.002	0.339629	0.942832
TCGA.46.3767.01	TCGA.46.3767.01	LUSC	0.0184578	0.0483774	0.0633354	0.0624984	0	0.291658	0	0.0124021	0	0	0.0152419	0	0.015832	0.0274963	0.0307996	0.261948	0.0333683	0.0297772	0.0665302	0.0119732	0	0.0103043	0.024	0.186556	1.004
TCGA.66.2771.01	TCGA.66.2771.01	LUSC	0.0361914	0.0167609	0.230957	0.113863	0	0.0306302	0.0108844	0.0877128	0.00510868	0	0.00495917	0	0.00985	0.0435816	0.074793	0.196954	0.0187084	0.0401098	0	0.0164309	0.0026187	0.0598858	0	0.374485	0.932353
TCGA.66.2787.01	TCGA.66.2787.01	LUSC	0.0309454	0.00383672	0.0812298	0.206366	0	0.0539787	0.0523765	0.0474075	0.00161902	0	0.028332	0	0	0.0450622	0.0838038	0.318384	0.022348	0	0.0203076	0	0	0.00400299	0.024	0.185653	1.00909
TCGA.18.4086.01	TCGA.18.4086.01	LUSC	0.0965837	0	0.181408	0.131455	0	0.0531897	0.00722289	0.0482196	0.0168189	0	0.0169951	0.00645533	0.0296501	0.0139139	0.0882819	0.209331	0.0641005	0	0.0142651	0.0100018	0.00896859	0.00313928	0	0.367375	0.933244
TCGA.66.2727.01	TCGA.66.2727.01	LUSC	0.0877391	0	0.110043	0.0895081	0	0.0917981	0.00637591	0.0498777	0	0	0.00210786	0.0168605	0.0215118	0.0307087	0.0971992	0.298798	0.0631201	0.00171286	0.0248285	0.00107727	0	0.00673272	0.008	0.277736	0.970504
TCGA.37.3792.01	TCGA.37.3792.01	LUSC	0.0152929	0.0109994	0.000137121	0.0741317	0	0.0579714	0.0211998	0.0730938	0	0	0	0.0338155	0	0.163776	0.0291601	0.396826	0	0.0379071	0	0.0386525	0	0.0470364	0.016	0.229145	1.00087
TCGA.46.3768.01	TCGA.46.3768.01	LUSC	0.0946482	0	0.0152577	0.141791	0	0.0516316	0.00376668	0.0416047	0.0100958	0	0	0	0.0344084	0.0652241	0.0259564	0.423176	0.0099326	0	0.0726524	0	0	0.00985453	0.024	0.19307	1.00757
TCGA.43.3920.01	TCGA.43.3920.01	LUSC	0.0569548	0	0.188889	0.136838	0	0.0772061	0.0937425	0.0212945	0	0.00831866	0	0.0151802	0	0.0265298	0.0346032	0.274948	0.0233651	0	0	0.024523	0	0.0176067	0.002	0.345858	0.942776
TCGA.18.3417.01	TCGA.18.3417.01	LUSC	0.112015	0	0.130033	0.0426657	0	0.0898734	0	0.0294328	0.0329277	0	0.0484789	0	0	0.159056	0.0282455	0.250595	0.0010741	0	0	0.0685594	0	0.00704354	0.004	0.308026	0.960603
TCGA.43.3394.01	TCGA.43.3394.01	LUSC	0.157047	0	0.157276	0.0587905	0	0.0933552	0	0.0635647	0	0	0.032915	0	0.0236888	0.097644	0.0137821	0.234558	0.0247344	0.00941995	0.00979888	0.0161481	0	0.00727708	0	0.390062	0.922774
TCGA.22.4613.01	TCGA.22.4613.01	LUSC	0.0392666	0	0.0644957	0.125445	0	0.135671	0.021914	0.0484841	0.0188774	0	0.0339734	0.0148916	0.0443639	0.00583088	0.117017	0.274205	0.0156667	0	0.0398983	0	0	0	0.04	0.147168	1.02413
TCGA.22.4599.01	TCGA.22.4599.01	LUSC	0.0318277	0	0.0752941	0.195331	0	0.0101613	0.117493	0.038905	0.0152972	0	0.0367698	0	0	0.0873961	0.0846486	0.276584	0.0193646	0	0.00267673	0.00400529	0	0.00424515	0.03	0.167497	1.01551
TCGA.18.3414.01	TCGA.18.3414.01	LUSC	0.153677	0	0.0351393	0.154664	0	0.131686	0.00148373	0.0329994	0.000635678	0	0.0150798	0	0	0	0.0378738	0.21341	0.018573	0.0624815	0	0.0314911	0	0.110805	0.014	0.246904	0.983542
TCGA.51.4079.01	TCGA.51.4079.01	LUSC	0.114409	0	0.184222	0.139208	0	0.0613119	0	0.0829841	0.0235002	0	0	0.0224424	0.0215461	0.0145821	0.0782731	0.190531	0.0192587	0.00722114	0	0.0405097	0	0	0	0.377617	0.930171
TCGA.22.4601.01	TCGA.22.4601.01	LUSC	0.123671	0	0.129285	0.0775939	0	0.0214683	0	0.108539	0.00645882	0	0.0187248	0.0298978	0.0209523	0.014214	0.0537704	0.306165	0	0.0474814	0.0417786	0	0	0	0.002	0.344835	0.941841
TCGA.37.3789.01	TCGA.37.3789.01	LUSC	0	0	0.0240403	0.18369	0	0	0.0745445	0.136988	0	0	0.00175677	0.0250817	0.0287297	0.0341327	0.128084	0.252691	0.00625996	0.0626464	0.0143719	0	0	0.0269822	0.026	0.175075	1.01877
TCGA.22.4595.01	TCGA.22.4595.01	LUSC	0.0438923	0	0.216974	0.0766909	0	0.147563	0	0.0133882	0.00334049	0	0.0206911	0.0135068	0.0109798	0.0732302	0.0443591	0.296656	0	0	0	0.00446856	0	0.0342609	0.002	0.348595	0.944974
TCGA.39.5029.01	TCGA.39.5029.01	LUSC	0.13678	0	0.174548	0.126691	0	0.0299966	0.0117512	0.0494504	0.0365661	0	0	0.0664527	0.0117107	0.065413	0.0926	0.128499	0.00339591	0	0.0661445	0	0	0	0	0.387483	0.925183
TCGA.39.5036.01	TCGA.39.5036.01	LUSC	0.0880915	0	0.149997	0.177103	0	0.0225628	0	0.0694822	0.0269262	0	0	0.0494493	0	0.0967144	0.0230098	0.265222	0.0282112	0.00323133	0	0	0	0	0.004	0.324026	0.954358
TCGA.39.5011.01	TCGA.39.5011.01	LUSC	0.064743	0	0.0704917	0.0896013	0	0.0762936	0.056369	0.0697512	0.0110044	0.0413917	0.00967227	0.00679323	0	0.0341879	0.12974	0.303506	0.0186482	0	0	0.0152153	0	0.00259063	0.018	0.212722	0.999892
TCGA.39.5016.01	TCGA.39.5016.01	LUSC	0.0679266	0	0	0.160191	0	0.0429813	0.0258788	0.0808315	0.0245512	0	0	0.0322181	0.0171254	0.0106964	0.186788	0.239668	0.0297371	0	0.0814066	0	0	0	0.028	0.170719	1.02417
TCGA.33.4586.01	TCGA.33.4586.01	LUSC	0.148665	0	0.119105	0.026612	0	0.156547	0	0	0	0	0.031377	0.00308935	0.0207284	0.106474	0.0207794	0.282648	0.0409918	0.0271473	0	0.0158351	0	0	0.002	0.347741	0.941705
TCGA.39.5034.01	TCGA.39.5034.01	LUSC	0.0877072	0	0.282696	0.0732541	0	0.148745	0.0242419	0.0320309	0.0208298	0	0.0152551	0.0270784	0.0234864	0.0177218	0.0360624	0.139343	0.0386834	0	0.0328645	0	0	0	0	0.432859	0.906347
TCGA.39.5035.01	TCGA.39.5035.01	LUSC	0.00330594	0.0198206	0.16269	0.308379	0	0	0.0064005	0.0799584	0.00439913	0	0	0.0619931	0.0016775	0.0229098	0.0967886	0.210286	0	0	0.0124833	0	0	0.00890741	0.01	0.266576	0.986781
TCGA.39.5030.01	TCGA.39.5030.01	LUSC	0.0502479	0	0.160951	0.103606	0	0.130804	0.00515075	0.051686	0.0601668	0	0	0.0281087	0.00230765	0.152648	0.0706344	0.164625	0.000532136	0	0.0180022	0	0	0.000530817	0.006	0.29253	0.968568
TCGA.39.5028.01	TCGA.39.5028.01	LUSC	0.10459	0	0.233902	0.102694	0	0.0361759	0.000462862	0.0552544	0.0194464	0	0.00180514	0.0393291	0.0307219	0.0130114	0.0634279	0.195132	0.0134681	0.0147	0.0559732	0	0.00183004	0.0180753	0	0.423597	0.907628
TCGA.39.5039.01	TCGA.39.5039.01	LUSC	0.225573	0	0.231998	0.0789525	0	0.0714883	0	0.0283803	0	0	0	0	0	0	0.0578802	0.244168	0	0.0205112	0	0.0344093	0	0.00663871	0	0.469161	0.887426
TCGA.18.4083.01	TCGA.18.4083.01	LUSC	0.106029	0	0.218211	0.173436	0	0.00290656	0.0168127	0.0583271	0.0451432	0	0.0119782	0.0186931	0	0.0726677	0.0358651	0.159795	0	0.0020122	0.0781223	0	0	0	0	0.409558	0.914803
TCGA.18.3410.01	TCGA.18.3410.01	LUSC	0.0724455	0	0.0799681	0.179674	0	0.204366	0	0.0116466	0.0405582	0	0	0.0360077	0.0214363	0.109005	0.102417	0.11917	0	0	0.0208369	0	0	0.00246879	0.022	0.205438	1.00816
TCGA.18.3407.01	TCGA.18.3407.01	LUSC	0.0449	0.0137947	0.103892	0.17288	0	0	0.0243608	0.0245779	0.0464206	0	0	0	0.0284343	0.0782817	0.0399757	0.258865	0.0282425	0.0191753	0	0.0860699	0	0.0301294	0.014	0.243863	0.983044
TCGA.22.1012.01	TCGA.22.1012.01	LUSC	0.0962054	0	0.0913692	0.0948291	0	0.0426068	0	0.0615334	0.0161538	0	0.0288056	0	0	0.278943	0.0382055	0.138604	0.000428064	0	0	0.106687	0.00562881	0	0.014	0.238249	0.995207
TCGA.46.3765.01	TCGA.46.3765.01	LUSC	0.101193	0	0.248425	0.108312	0	0.0544843	0.0293231	0.0337791	0.00890629	0	0.00387837	0	0.0311868	0	0.0827134	0.234227	0.0345799	0.00589831	0.0113012	0.0117924	0	0	0	0.418549	0.912082
TCGA.22.0940.01	TCGA.22.0940.01	LUSC	0.16195	0	0.125478	0.0697977	0	0.109574	0.0346868	0.0921063	0.00681429	0	0.0156478	0.0548075	0.0127044	0	0.0951177	0.14363	0.0374976	0.0031608	0.0359307	0	0	0.00109689	0	0.368303	0.932868
TCGA.22.1016.01	TCGA.22.1016.01	LUSC	0.131565	0	0.0563366	0.0434882	0	0.174504	0	0.0196226	0	0	0	0.00538036	0.104497	0.0557687	0.00228236	0.295413	0	0.0411611	0.0146367	0	0	0.0553436	0.008	0.281562	0.96831
TCGA.22.1011.01	TCGA.22.1011.01	LUSC	0.0058241	0.0895037	0.295078	0.0721555	0	0.162441	0.0116736	0.0388434	0.0208196	0	0.0509698	0	0.014692	0.0234142	0.0349362	0.127124	0	0.0271552	0.00274582	0.01742	0	0.00520375	0	0.439572	0.904872
TCGA.22.1005.01	TCGA.22.1005.01	LUSC	0.00594292	0.0717864	0.357893	0.128061	0	0.0649679	0	0.0626938	0.0596445	0	0	0.0371105	0	0.0302269	0.0776356	0.0452448	0	0.00672128	0.0395053	0	0	0.0125661	0	0.441314	0.916311
TCGA.18.3421.01	TCGA.18.3421.01	LUSC	0.0459319	0	0.00533758	0.302927	0	0	0.0718848	0.0753136	0	0	0	0.0106417	0.0214059	0	0.122744	0.205199	0.0195318	0.0478596	0.0584925	0	0	0.0127309	0.022	0.204457	1.00568
TCGA.56.1622.01	TCGA.56.1622.01	LUSC	0.132769	0	0.09006	0.0749812	0	0.00868566	0	0.0501743	0.00826559	0	0.0531066	0	0.00444215	0.0633307	0.0095769	0.143368	0	0.196185	0	0.145379	0	0.0196761	0.006	0.301636	0.962575
TCGA.18.3409.01	TCGA.18.3409.01	LUSC	0.0712557	0	0.0409822	0.0309486	0	0.122906	0.00395051	0.0209488	0	0	0	0.00379087	0	0.0780816	0.0998844	0.461806	0.0273712	0	0.0306064	0	0	0.00746728	0.016	0.228067	1.00011
TCGA.18.3419.01	TCGA.18.3419.01	LUSC	0.0366859	0	0.0746955	0.177646	0	0.135732	0.0161888	0.0682202	0.0256477	0	0.0280217	0.00643454	0.0135993	0.0630307	0.0939004	0.160093	0.00490722	0	0	0.0453124	0	0.0498839	0.032	0.162292	1.02138
TCGA.22.1002.01	TCGA.22.1002.01	LUSC	0.206123	0	0.0897631	0.0982218	0	0.151346	0	0.0446677	0.00811325	0	0.0348347	0.00775099	0.0798027	0	0.0139143	0.144806	0	0.0603776	0.0132414	0.0154837	0	0.0315542	0	0.365393	0.933153
TCGA.18.3406.01	TCGA.18.3406.01	LUSC	0.0804212	0	0.264043	0.109037	0	0.0906196	0.0118459	0.0704001	0.00376643	0	0	0	0.0384218	0	0.0995678	0.129373	0.0265724	0.0131367	0	0.0242361	0.015018	0.0235407	0	0.405229	0.921026
TCGA.21.1072.01	TCGA.21.1072.01	LUSC	0.102468	0	0.0529289	0.0746838	0	0.0286304	0	0.0787024	0.00372865	0	0.0334869	0	0.0804281	0	0.081116	0.293326	0.0356594	0.0133315	0	0.0881029	0.0024827	0.0309241	0.016	0.223622	0.990661
TCGA.21.1077.01	TCGA.21.1077.01	LUSC	0.0991959	0	0.144152	0.041921	0	0.159537	0.00610805	0.0140939	0	0	0.0521737	0	0.0153137	0.151415	0.0133275	0.203982	0	0.00673432	0	0.092045	0	0	0.002	0.347125	0.942095
TCGA.21.1075.01	TCGA.21.1075.01	LUSC	0.00304935	0	0.122443	0.0574912	0	0.0451601	0	0.0187571	0	0	0.09365	0	0.0372711	0.0245911	0.0113825	0.324642	0.0450308	0.0470204	0	0.169511	0	0	0.026	0.176571	1.01754
TCGA.21.1083.01	TCGA.21.1083.01	LUSC	0.0341863	0	0.0948303	0.116345	0	0.0499579	0.0287007	0.0693918	0.0123757	0	0.0450944	0	0	0.0289434	0.0996495	0.337508	0	0.0629557	0	0.00941482	0	0.0106465	0.024	0.18946	1.01005
TCGA.21.1080.01	TCGA.21.1080.01	LUSC	0.129046	0	0.114252	0.179851	0	0.0899435	0.0541011	0.0804268	0.0141483	0	0	0.0292485	0.0341853	0.0325274	0.0371453	0.158643	0	0.0261193	0	0.020363	0	0	0.002	0.339764	0.945478
TCGA.21.1078.01	TCGA.21.1078.01	LUSC	0.00667644	0	0.15349	0.0958998	0	0.0871506	0	0.0037853	0.0311703	0	0.0423864	0.0410026	0.0383217	0	0.018632	0.288775	0.0380378	0.0646352	0.0900369	0	0	0	0.014	0.241432	0.983294
TCGA.21.1082.01	TCGA.21.1082.01	LUSC	0.0668904	0	0.109345	0.114972	0	0.156519	0.00152873	0.0578514	0.0182349	0	0.0530814	0	0.0277478	0.0617198	0.0450089	0.251036	0.00213699	0.0221723	0.00493315	0.00257394	0	0.0042484	0.014	0.2507	0.982499
TCGA.21.1070.01	TCGA.21.1070.01	LUSC	0.111414	0	0.154245	0.149623	0	0.0308016	0.00474732	0.0826441	0.0355596	0	0.0246856	0	0.00271373	0.0160076	0.117573	0.190513	0	0.0464777	0	0.0123408	0	0.0206542	0.002	0.337636	0.949927
TCGA.21.1076.01	TCGA.21.1076.01	LUSC	0.0514613	0	0.048119	0.0409188	0	0.048408	0.00769571	0.0381615	0.0446501	0	0.0196927	0	5.91239e-05	0.284986	0.0789602	0.302143	0.0029512	0	0.0277023	0	0	0.00409092	0.041	0.153137	1.04439
TCGA.85.8355.01	TCGA.85.8355.01	LUSC	0.106944	0.0247222	0.0637915	0.12299	0	0.14296	0.0260278	0.0613138	0.0192209	0	0.0208492	0	0.0291282	0.0563404	0.0452668	0.234229	0.00328453	0.00905628	0.0338755	0	0	0	0.008	0.277377	0.969317
TCGA.52.7809.01	TCGA.52.7809.01	LUSC	0.0145255	0.0661534	0.0751603	0.19114	0	0	0	0.218482	0	0	0	0.0348975	0.027911	0	0.0392918	0.2307	0.000583474	0.0122318	0.0816859	0	0	0.00723766	0.016	0.229739	0.991508
TCGA.60.2720.01	TCGA.60.2720.01	LUSC	0.125322	0	0.16793	0.0999808	0	0.0111502	0.0368217	0.0463352	0.0447509	0.00782065	0	0	0	0.186235	0.0645092	0.144053	0.0154318	0	0.0379143	0	0	0.0117449	0	0.37236	0.931658
TCGA.77.7463.01	TCGA.77.7463.01	LUSC	0.0639672	0	0.0467863	0.0427521	0	0.0782267	0	0.0616151	0.0178252	0	0	0.0503661	0.00886713	0.171288	0.0602621	0.225189	0.0582518	0	0.102246	0.00430876	0	0.0080491	0.034	0.159045	1.01614
TCGA.66.2756.01	TCGA.66.2756.01	LUSC	0.00393827	0.0300985	0.0946003	0.213521	0	0	0	0.121137	0.0931288	0.00293776	0.0316014	0	0.0143019	0.000390486	0.0173809	0.356129	0	0.0117761	0	0	0	0.00905871	0.022	0.197212	1.01122
TCGA.34.5236.01	TCGA.34.5236.01	LUSC	0.0988229	0	0.0551898	0.0607303	0	0.136584	0	0.0254589	0.0662874	0	0	0.000916335	0.0405361	0.151943	0.0118139	0.263321	0.0357097	0.00473789	0	0.0368907	0	0.0110579	0.022	0.201114	1.00363
TCGA.22.1000.01	TCGA.22.1000.01	LUSC	0.0980368	0	0.0922135	0.0885624	0	0.155199	0	0.0276762	0.0309066	0	0.0260207	0	0.0169118	0.0527718	0.0454995	0.259228	0.0606328	0.0155117	0.00667865	0.0209524	0	0.00319722	0.01	0.263974	0.974647
TCGA.58.A46N.01	TCGA.58.A46N.01	LUSC	0.0139252	0	0.102576	0.128003	0	0.0988165	0	0.0571233	0	0	0.0521399	0.0213399	0.0429172	0.0128482	0.0210889	0.163499	0.0381657	0.0570764	0.190481	0	0	0	0.02	0.209947	0.992784
TCGA.56.8622.01	TCGA.56.8622.01	LUSC	0.182325	0	0.321009	0.0295741	0	0.0360114	0	0.0546993	0.0366749	0	0.0272617	0	0.0166246	0.0715246	0.0105493	0.154909	0.00433689	0.013568	0.0104835	0.0195523	0	0.0108961	0	0.475301	0.891588
TCGA.58.A46J.01	TCGA.58.A46J.01	LUSC	0.0445502	0.0330972	0.0608782	0.117507	0	0	0	0.105318	0.042798	0	0.0478531	0	0.0713879	0.0240033	0.0425244	0.284177	0	0.0384688	0.0645618	0	0	0.0228746	0.016	0.22896	0.985431
TCGA.85.8664.01	TCGA.85.8664.01	LUSC	0.0703201	0	0.0829467	0.0920498	0	0	0	0.131128	0.0110007	0	0	0.0623569	0.00175964	0.405346	0.0317721	0.0851505	0	0	0.0261699	0	0	0	0	0.588908	0.813266
TCGA.XC.AA0X.01	TCGA.XC.AA0X.01	LUSC	0.0617437	0.0126754	0.123661	0.0306008	0	0.122724	0.0374108	0.0183769	0	0	0.0439175	0	0	0.28454	0	0.213177	0	0.0310405	0.0201325	0	0	0	0.012	0.262496	0.984957
TCGA.33.AASL.01	TCGA.33.AASL.01	LUSC	0.0265481	0	0.0749863	0.156828	0	0.0252773	0.0477124	0.102579	0	0	0.0495833	0.0301032	0.0234278	0.090665	0.0515287	0.153513	0.00402951	0.11717	0	0.0349146	0	0.0111335	0.032	0.162482	1.01778
TCGA.33.AASB.01	TCGA.33.AASB.01	LUSC	0	0.112796	0.0423764	0.0464928	0	0.011565	0	0.0896168	0.0247979	0	0	0.0654628	0	0.297743	0.00249665	0.235215	0	0.0502399	0.020264	0	0	0.000933753	0.024	0.184857	1.0214
TCGA.33.AAS8.01	TCGA.33.AAS8.01	LUSC	0.256079	0	0.039694	0.134357	0	0.127208	0	0.0981981	0	0	0	0.0834844	0.00957431	0.0271637	0.00883712	0.111143	0.0345712	0.0609027	0	0.00878763	0	0	0.004	0.324645	0.957537
TCGA.NK.A7XE.01	TCGA.NK.A7XE.01	LUSC	0	0.0252418	0.030288	0.18276	0	0	0	0.210761	0.0124282	0	0	0.0829504	0.065782	0.0935482	0.0422436	0.103607	0	0.121923	0	0.0284672	0	0	0.026	0.176661	1.01969
TCGA.33.AASJ.01	TCGA.33.AASJ.01	LUSC	0.153444	0	0.330607	0.141075	0	0	0.0527557	0.0437657	0	0	0.0264507	0.0117763	0	0.104256	0.0239787	0.069871	0	0.00976061	0	0.0206483	0.00601525	0.00559531	0	0.47598	0.891295
TCGA.33.AASI.01	TCGA.33.AASI.01	LUSC	0.214505	0	0.140165	0.139315	0	0.0233951	0.00352817	0.10174	0.0368851	0	0	0	0	0.0706183	0.16545	0.0457048	0	0.0490808	0.00961378	0	0	0	0	0.372063	0.942576
TCGA.LA.A7SW.01	TCGA.LA.A7SW.01	LUSC	0	0.0367248	0.00623814	0.0127795	0.0512442	0	0.00491676	0	0	0	0.0139373	0	0	0.41773	0	0.336864	0	0.0400094	0	0.0443076	0	0.0352488	0	0.509077	0.864777
TCGA.56.8623.01	TCGA.56.8623.01	LUSC	0.0358807	0	0.018285	0.0769376	0	0.119695	0	0.0291538	0.0176887	0	0.0715702	0	0.0603407	0.13438	0.0101725	0.318816	0.00453887	0	0	0.0831757	0	0.019364	0.036	0.157861	1.02405

## Sheet: wilcox_result
celltypes	wilcox.p
B.cells.naive	0.552398
B.cells.memory	1.13342e-05
Plasma.cells	0.5546
T.cells.CD8	0.0803715
T.cells.CD4.naive	8.07746e-06
T.cells.CD4.memory.resting	3.50927e-10
T.cells.CD4.memory.activated	0.351409
T.cells.follicular.helper	0.428603
T.cells.regulatory..Tregs.	3.2698e-15
T.cells.gamma.delta	0.172368
NK.cells.resting	0.00063856
NK.cells.activated	0.00173242
Monocytes	4.96401e-05
Macrophages.M0	3.89993e-07
Macrophages.M1	0.0123494
Macrophages.M2	0.431077
Dendritic.cells.resting	0.000575229
Dendritic.cells.activated	7.55466e-09
Mast.cells.resting	2.54495e-08
Mast.cells.activated	3.62655e-13
Eosinophils	0.00715104
Neutrophils	8.85017e-05
