# Supplementary material for: Identifying key transcription factors and immune infiltration in non-small-cell lung cancer using weighted correlation network and Cox regression analyses
Source: Front Oncol. 2023 May 1;13:1112020. doi: 10.3389/fonc.2023.1112020 (PMC10183566; doi:10.3389/fonc.2023.1112020)
Supplement: Supplementary file 6 [file Table_6.xlsx]

## Sheet: TF_target_STRING
node1	node2	combined_score
ATF7IP	ARL14EP	0.959
PHF11	SETDB2	0.912
PLOD2	PLOD3	0.905
CAMKMT	PLOD2	0.9
CAMKMT	PLOD3	0.9
SETDB2	ARL14EP	0.831
ATF7IP	SETDB2	0.77
ENSG00000268714	ATF7IP	0.736
ARL14EPL	ATF7IP	0.736
CAMKMT	SETDB2	0.725
BAZ2A	SETDB2	0.713
ENSG00000268714	SETDB2	0.661
ARL14EPL	SETDB2	0.661
DLEU7	SETDB2	0.653
SETDB2	PLOD3	0.651
SETDB2	PLOD2	0.651
MBD3	MTA3	0.999
MTA3	HDAC1	0.994
MBD3	HDAC1	0.994
SNAI3	CDH1	0.953
HDAC1	SNAI3	0.938
CDH1	TWIST1	0.923
CDH2	CDH1	0.907
MTA3	SNAI3	0.905
MBD3	SNAI3	0.9
TWIST2	TWIST1	0.891
TWIST2	CDH1	0.79
CDH2	TWIST1	0.773
HDAC1	CDH1	0.692
TWIST2	CDH2	0.609
SNAI3	TWIST1	0.541
STRIP1	SNAI3	0.516
HDAC1	TWIST1	0.507
TWIST2	SNAI3	0.493
SNAI3	CDH2	0.474
SNAI3	RNF166	0.452
SNAI3	STEAP1	0.438
MTA3	CDH1	0.414
ZNF367	SCML4	0.736
LRRC61	ACTR3C	0.702
SCML4	LRRC61	0.619
SCML4	ACTR3C	0.531
LRRC61	C1orf109	0.523
ODF3B	SCML4	0.519
SCML4	PIWIL3	0.51
ZNF831	SCML4	0.508
SCML4	ZNF560	0.496
IFFO1	C1orf109	0.475
SCML4	TMED3	0.475
ODF3B	TMED3	0.474
IFFO1	LRRC61	0.473
IFFO1	SCML4	0.473
SCML4	C1orf109	0.473
C1orf109	ACTR3C	0.426
MAPKAPK2	MAPK14	0.997
MAPKAPK2	MAPK11	0.992
DET1	RFWD2	0.979
ETV1	MAPKAPK2	0.959
AR	MAPK14	0.945
MAPK11	MAPK14	0.944
STK40	RFWD2	0.944
TMPRSS2	AR	0.94
ETV1	MAPK14	0.94
ETV1	MAPK11	0.913
ETV1	RFWD2	0.896
DET1	ETV1	0.874
ETV1	STK40	0.859
DET1	STK40	0.817
ETV1	TMPRSS2	0.803
ETV1	PAX6	0.796
ETV1	AR	0.75
ETV1	EWSR1	0.7
PAX6	AR	0.669
EWSR1	TMPRSS2	0.518
ZNF540	TRIM28	0.906
RIMS4	PCDHAC1	0.678
ZNF540	PCDHAC1	0.678
ZNF540	RIMS4	0.676
ZNF540	FAM78A	0.67
FAM78A	PCDHAC1	0.669
RIMS4	FAM78A	0.655
ZNF540	FAM150A	0.63
FAM78A	FAM150A	0.591
FAM150A	PCDHAC1	0.587
ZNF540	PRAC1	0.583
ZNF540	KHDRBS2	0.578
PRAC1	PCDHAC1	0.564
FAM78A	PRAC1	0.557
RIMS4	FAM150A	0.557
KHDRBS2	PCDHAC1	0.543
FAM78A	KHDRBS2	0.539
RIMS4	KHDRBS2	0.536
ZNF540	SLC13A5	0.533
RIMS4	PRAC1	0.532
SLC13A5	FAM78A	0.517
RIMS4	SLC13A5	0.514
SLC13A5	PCDHAC1	0.513
ZNF540	ZDHHC12	0.478
FAM150A	PRAC1	0.475
ZNF540	GRM6	0.475
PCDHAC1	GRM6	0.461
FAM150A	KHDRBS2	0.447
FAM78A	GRM6	0.445
RIMS4	GRM6	0.444
PRAC1	KHDRBS2	0.424
SLC13A5	FAM150A	0.422
